# Supplementary material for: Zika virus alters the microRNA expression profile and elicits an RNAi response in Aedes aegypti mosquitoes
Source: PLoS Negl Trop Dis. 2017 Jul 17;11(7):e0005760. doi: 10.1371/journal.pntd.0005760 (PMC5531668; doi:10.1371/journal.pntd.0005760)
Supplement: S2 Table — (XLSX) [file pntd.0005760.s004.xlsx]

## Sheet: Sheet1
miRNA	Target Gene	Vectorbase ID	Gene Description	Super Contig	Binding site start	Binding site end	Position
aae-miR-286b	XM_001647844.1	AAEL000054	mixed-lineage leukemia protein, mll	supercont1.1	19	44	CDS
aae-miR-286b	XM_001649955.1	AAEL004902	ras-related protein Rab-2A, putative	supercont1.134	775	799	CDS
aae-miR-286b	XM_001650250.2	AAEL005060	Clip-Domain Serine Protease family B.	supercont1.140	1323	1348	CDS
aae-miR-286b	XM_001652348.1	AAEL001142	rab gdp/GTP exchange factor	supercont1.23	689	715	CDS
aae-miR-286b	XM_001656411.1	AAEL000420	cathepsin o	supercont1.8	859	882	CDS
aae-miR-286b	XM_001657162.1	AAEL003746	4-Hydroxybutyrate CoA-transferase, putative	supercont1.96	1258	1284	CDS
aae-miR-286b	XM_001658414.1	AAEL007572	fidipidine	supercont1.264	1679	1705	CDS
aae-miR-286b	XM_001658415.1	AAEL007572	fidipidine	supercont1.264	1791	1817	CDS
aae-miR-286b	XM_001658523.1	AAEL007678	hypothetical protein	supercont1.273	233	256	CDS
aae-miR-286b	XM_001662270.1	AAEL012219	ubiquitin specific protease	supercont1.667	1401	1424	CDS
aae-miR-286b	XM_001664235.1	AAEL003875	transcription factor SP4, putative	supercont1.99	978	1003	CDS
aae-miR-2940-3p	XM_001648654.1	AAEL004221	glycogen synthase	supercont1.110	992	1013	CDS
aae-miR-2940-3p	XM_001648758.1	AAEL004256	sodium/phosphate cotransporter, putative	supercont1.112	1610	1631	CDS
aae-miR-2940-3p	XM_001649535.1	AAEL014768	glutamate synthase	supercont1.1265	665	686	CDS
aae-miR-2940-3p	XM_001649765.1	AAEL004794	conserved hypothetical protein	supercont1.130	206	226	CDS
aae-miR-2940-3p	XM_001650995.1	AAEL005528	conserved hypothetical protein	supercont1.161	1348	1371	CDS
aae-miR-2940-3p	XM_001651005.1	AAEL005529	hypothetical protein	supercont1.161	3594	3615	CDS
aae-miR-2940-3p	XM_001651979.1	AAEL006522	turtle protein, isoform	supercont1.209	2211	2231	CDS
aae-miR-2940-3p	XM_001653443.1	AAEL008855	dynein heavy chain	supercont1.353	1121	1142	CDS
aae-miR-2940-3p	XM_001654304.1	AAEL010204	dihydropyrimidine dehydrogenase	supercont1.461	821	842	CDS
aae-miR-2940-3p	XM_001654538.1	AAEL002058	hypothetical protein	supercont1.48	1407	1428	CDS
aae-miR-2940-3p	XM_001654862.1	AAEL010805	deformed wings, putative	supercont1.509	871	891	CDS
aae-miR-2940-3p	XM_001655249.1	AAEL011358	origin recognition complex subunit	supercont1.571	25	46	CDS
aae-miR-2940-3p	XM_001655561.1	AAEL002548	conserved hypothetical protein	supercont1.60	2857	2879	CDS
aae-miR-2940-3p	XM_001656351.1	AAEL000416	hypothetical protein	supercont1.8	6484	6507	CDS
aae-miR-2940-3p	XM_001657270.1	AAEL003837	ryanodine receptor 3, brain	supercont1.98	12093	12114	CDS
aae-miR-2940-3p	XM_001657429.1	AAEL000946	conserved hypothetical protein	supercont1.19	110	131	CDS
aae-miR-2940-3p	XM_001657632.1	AAEL000119	AMP dependent coa ligase	supercont1.2	845	866	CDS
aae-miR-2940-3p	XM_001658684.2	AAEL007940	gustatory receptor Gr77	supercont1.290	1151	1172	CDS
aae-miR-2940-3p	XM_001659251.1	AAEL001470	poly(ADP-ribose) glycohydrolase	supercont1.33	1289	1313	CDS
aae-miR-2940-3p	XM_001660764.1	AAEL010328	cAMP-dependent rap1 guanine-nucleotide exchange factor	supercont1.471	1177	1199	CDS
aae-miR-2940-3p	XM_001662234.1	AAEL012153	conserved hypothetical protein	supercont1.661	1509	1532	CDS
aae-miR-2940-3p	XM_001662939.1	AAEL003025	hypothetical protein	supercont1.75	129	149	5'UTR
aae-miR-2941	XM_001649456.1	AAEL004644	hypothetical protein	supercont1.125	349	369	CDS
aae-miR-2941	XM_001649994.1	AAEL004918	brat protein	supercont1.135	751	775	CDS
aae-miR-2941	XM_001650238.1	AAEL005088	conserved hypothetical protein	supercont1.140	419	439	CDS
aae-miR-2941	XM_001650473.1	AAEL005237	conserved hypothetical protein	supercont1.146	419	439	CDS
aae-miR-2941	XM_001650884.1	AAEL005473	conserved hypothetical protein	supercont1.158	68	87	5'UTR
aae-miR-2941	XM_001652334.1	AAEL001129	conserved hypothetical protein	supercont1.23	1523	1544	CDS
aae-miR-2941	XM_001652619.1	AAEL007288	dynamin	supercont1.247	1585	1607	CDS
aae-miR-2941	XM_001652620.1	AAEL007288	dynamin	supercont1.247	1585	1607	CDS
aae-miR-2941	XM_001657969.1	AAEL001091	malic enzyme	supercont1.22	2542	2562	3'UTR
aae-miR-2941	XM_001659728.1	AAEL009147	conserved hypothetical protein	supercont1.372	941	961	CDS
aae-miR-2941	XM_001660398.1	AAEL009851	DNA polymerase zeta catalytic subunit	supercont1.432	4333	4352	CDS
aae-miR-2941	XM_001660483.1	AAEL009988	hypothetical protein	supercont1.444	3561	3583	CDS
aae-miR-2941	XM_001660566.1	AAEL010069	esr1 protein	supercont1.451	3111	3132	CDS
aae-miR-2941	XM_001660622.1	AAEL010198	conserved hypothetical protein	supercont1.460	2940	2962	3'UTR
aae-miR-2941	XM_001661096.1	AAEL010911	Kelch-like protein diablo	supercont1.519	1133	1152	CDS
aae-miR-2941	XM_001661786.1	AAEL011653	thyroid hormone receptor interactor	supercont1.599	790	810	CDS
aae-miR-2941	XM_001662021.1	AAEL011923	F-box/lrr protein fragment	supercont1.631	98	119	CDS
aae-miR-2941	XM_001663548.1	AAEL013408	suppressin	supercont1.839	1695	1714	3'UTR
aae-miR-2941	XM_001663765.1	AAEL013605	hypothetical protein	supercont1.883	8	30	CDS
aae-miR-308-3p	XM_001649114.1	AAEL014636	rhoGTPase	supercont1.1199	379	395	CDS
aae-miR-308-3p	XM_001654373.1	AAEL010311	conserved hypothetical protein	supercont1.470	3575	3592	CDS
aae-miR-308-3p	XM_001655549.1	AAEL002560	conserved hypothetical protein	supercont1.60	326	343	CDS
aae-miR-308-3p	XM_001655550.1	AAEL002560	conserved hypothetical protein	supercont1.60	339	356	CDS
aae-miR-308-3p	XM_001656978.1	AAEL003587	rhoGTPase	supercont1.92	379	395	CDS
aae-miR-308-3p	XM_011494648.1	AAEL017011	hypothetical protein	supercont1.326	3259	3276	CDS
aae-miR-308-5p	XM_001649185.1	AAEL004469	adaptin, alpha/gamma/epsilon	supercont1.120	2939	2960	CDS
aae-miR-308-5p	XM_001649776.1	AAEL004790	ubiquitin-protein ligase	supercont1.130	1974	1994	CDS
aae-miR-308-5p	XM_001650166.1	AAEL005044	hypothetical protein	supercont1.139	823	843	CDS
aae-miR-308-5p	XM_001650296.1	AAEL005097	cold induced protein (BnC24A), putative	supercont1.141	119	139	CDS
aae-miR-308-5p	XM_001652545.2	AAEL007187	hypothetical protein	supercont1.241	2190	2213	CDS
aae-miR-308-5p	XM_001652637.1	AAEL007338	hypothetical protein	supercont1.249	260	284	CDS
aae-miR-308-5p	XM_001653197.1	AAEL008389	ankyrin repeat-rich membrane-spanning protein	supercont1.321	849	869	5'UTR
aae-miR-308-5p	XM_001653362.1	AAEL008679	conserved hypothetical protein	supercont1.341	990	1011	CDS
aae-miR-308-5p	XM_001653363.1	AAEL008679	conserved hypothetical protein	supercont1.341	990	1011	CDS
aae-miR-308-5p	XM_001653364.1	AAEL008679	conserved hypothetical protein	supercont1.341	990	1011	CDS
aae-miR-308-5p	XM_001653769.1	AAEL001728	conserved hypothetical protein	supercont1.40	74	93	CDS
aae-miR-308-5p	XM_001654174.1	AAEL001883	Mediator of RNA polymerase II transcription subunit 17 (Mediator complex subunit 17)	supercont1.45	948	971	CDS
aae-miR-308-5p	XM_001654945.1	AAEL002222	hypothetical protein	supercont1.51	319	337	5'UTR
aae-miR-308-5p	XM_001657186.1	AAEL013987	conserved hypothetical protein	supercont1.976	866	886	5'UTR
aae-miR-308-5p	XM_001657590.1	AAEL006291	cullin	supercont1.199	1545	1568	CDS
aae-miR-308-5p	XM_001662163.1	AAEL012061	conserved hypothetical protein	supercont1.650	387	406	CDS
aae-miR-308-5p	XM_001662358.1	AAEL012307	conserved hypothetical protein	supercont1.677	1570	1590	CDS
aae-miR-308-5p	XM_011495232.1	AAEL017054	hypothetical protein	supercont1.465	5479	5499	CDS
aae-miR-375	XM_001647870.1	AAEL000018	conserved hypothetical protein	supercont1.1	849	870	CDS
aae-miR-375	XM_001648579.1	AAEL014380	hypothetical protein	supercont1.1094	85	105	5'UTR
aae-miR-375	XM_001648636.1	AAEL004215	hypothetical protein	supercont1.110	2594	2615	3'UTR
aae-miR-375	XM_001649253.1	AAEL014666	conserved hypothetical protein	supercont1.1213	2277	2296	CDS
aae-miR-375	XM_001649352.1	AAEL004575	beta-galactosidase	supercont1.123	1131	1151	CDS
aae-miR-375	XM_001649420.1	AAEL014738	FAS-associated factor 1, putative	supercont1.1242	2022	2043	CDS
aae-miR-375	XM_001649707.1	AAEL014851	mediator complex subunit rgr-1	supercont1.1294	4462	4482	CDS
aae-miR-375	XM_001649899.1	AAEL004873	conserved hypothetical protein	supercont1.133	512	533	CDS
aae-miR-375	XM_001650059.1	AAEL014960	conserved hypothetical protein	supercont1.1360	973	996	5'UTR
aae-miR-375	XM_001650084.1	AAEL004989	RNA-binding protein	supercont1.137	2642	2663	CDS
aae-miR-375	XM_001650193.1	AAEL000700	cadherin	supercont1.14	8250	8271	CDS
aae-miR-375	XM_001650277.1	AAEL005079	IkappaB kinase gamma-subunit, putative	supercont1.140	302	322	CDS
aae-miR-375	XM_001650799.1	AAEL005417	annexin x	supercont1.155	272	292	CDS
aae-miR-375	XM_001651546.1	AAEL005908	rolling pebbles	supercont1.179	4290	4311	CDS
aae-miR-375	XM_001651722.1	AAEL006006	swiprosin	supercont1.185	439	463	CDS
aae-miR-375	XM_001652684.1	AAEL007388	hypothetical protein	supercont1.252	720	742	5'UTR
aae-miR-375	XM_001652707.1	AAEL007452	conserved hypothetical protein	supercont1.256	1601	1623	3'UTR
aae-miR-375	XM_001652961.1	AAEL001322	hypothetical protein	supercont1.29	1334	1356	CDS
aae-miR-375	XM_001653218.1	AAEL008415	hypothetical protein	supercont1.323	348	369	CDS
aae-miR-375	XM_001653263.1	AAEL008578	conserved hypothetical protein	supercont1.333	927	948	CDS
aae-miR-375	XM_001654524.1	AAEL002081	conserved hypothetical protein	supercont1.48	865	885	3'UTR
aae-miR-375	XM_001654525.1	AAEL002081	conserved hypothetical protein	supercont1.48	908	928	3'UTR
aae-miR-375	XM_001654583.1	AAEL010518	hypothetical protein	supercont1.484	2933	2953	CDS
aae-miR-375	XM_001654922.1	AAEL002235	hypothetical protein	supercont1.51	3555	3576	CDS
aae-miR-375	XM_001654931.1	AAEL002206	rap GTPase-activating protein	supercont1.51	1439	1459	CDS
aae-miR-375	XM_001655345.1	AAEL011479	hypothetical protein	supercont1.583	2381	2402	CDS
aae-miR-375	XM_001655384.1	AAEL011548	conserved hypothetical protein	supercont1.589	1422	1445	CDS
aae-miR-375	XM_001655443.1	AAEL000342	peroxidasin	supercont1.6	1441	1462	CDS
aae-miR-375	XM_001655828.1	AAEL002740	homeobox protein otx	supercont1.66	456	480	CDS
aae-miR-375	XM_001655955.1	AAEL002822	Actin-related protein 5	supercont1.69	1196	1217	CDS
aae-miR-375	XM_001656646.2	AAEL003348	hypothetical protein	supercont1.84	3666	3686	CDS
aae-miR-375	XM_001656653.2	AAEL003326	hypothetical protein	supercont1.84	1065	1087	CDS
aae-miR-375	XM_001656977.1	AAEL003579	FAS-associated factor 1, putative	supercont1.92	2526	2547	3'UTR
aae-miR-375	XM_001656991.1	AAEL003591	xaa-pro dipeptidase app(e.coli)	supercont1.92	866	886	5'UTR
aae-miR-375	XM_001657035.2	AAEL003629	odorant receptor	supercont1.93	643	664	CDS
aae-miR-375	XM_001657155.2	AAEL003763	cytochrome P450	supercont1.96	826	846	CDS
aae-miR-375	XM_001657702.1	AAEL006394	hypothetical protein	supercont1.203	1129	1149	CDS
aae-miR-375	XM_001657888.1	AAEL006675	RNA-binding protein, putative	supercont1.216	924	945	CDS
aae-miR-375	XM_001658120.1	AAEL001170	conserved hypothetical protein	supercont1.24	832	851	CDS
aae-miR-375	XM_001658175.1	AAEL007211	conserved hypothetical protein	supercont1.243	2254	2275	3'UTR
aae-miR-375	XM_001658268.1	AAEL007363	leucine-rich transmembrane protein	supercont1.250	769	791	CDS
aae-miR-375	XM_001658750.1	AAEL007989	hypothetical protein	supercont1.293	1138	1159	CDS
aae-miR-375	XM_001659674.1	AAEL009104	vacuolar protein sorting-associated protein (vps13)	supercont1.369	344	367	CDS
aae-miR-375	XM_001659791.2	AAEL009231	Lipid storage droplet-1, putative	supercont1.381	204	225	CDS
aae-miR-375	XM_001659939.1	AAEL009368	lipoic acid synthetase	supercont1.392	893	914	CDS
aae-miR-375	XM_001660180.1	AAEL009568	hypothetical protein	supercont1.407	127	148	CDS
aae-miR-375	XM_001660281.1	AAEL009760	Niemann-Pick Type C-2, putative	supercont1.426	249	271	CDS
aae-miR-375	XM_001660369.1	AAEL009810	sideroflexin 1,2,3	supercont1.430	1158	1179	CDS
aae-miR-375	XM_001660521.1	AAEL010020	Mediator of RNA polymerase II transcription subunit 14 (Mediator complex subunit 14)	supercont1.447	4462	4482	CDS
aae-miR-375	XM_001660872.1	AAEL010567	conserved hypothetical protein	supercont1.487	993	1014	CDS
aae-miR-375	XM_001661163.1	AAEL010960	xaa-pro dipeptidase app(e.coli)	supercont1.525	866	886	CDS
aae-miR-375	XM_001661575.1	AAEL011376	mitosis inhibitor protein kinase	supercont1.573	1626	1647	3'UTR
aae-miR-375	XM_001661692.1	AAEL011573	conserved hypothetical protein	supercont1.590	459	480	CDS
aae-miR-375	XM_001662419.1	AAEL002790	hypothetical protein	supercont1.68	356	377	CDS
aae-miR-375	XM_001662471.1	AAEL012363	conserved hypothetical protein	supercont1.684	2004	2023	CDS
aae-miR-375	XM_001662641.1	AAEL012549	ATPase, class vi, type 11c	supercont1.710	1564	1585	CDS
aae-miR-375	XM_001663035.1	AAEL003059	conserved hypothetical protein	supercont1.76	1162	1182	CDS
aae-miR-375	XM_001663286.1	AAEL013154	hypothetical protein	supercont1.797	973	994	CDS
aae-miR-375	XM_001663431.1	AAEL013334	conserved hypothetical protein	supercont1.825	3384	3405	CDS
aae-miR-375	XM_001663699.1	AAEL013560	mitochondrial ribosomal protein, L50, putative	supercont1.869	352	372	CDS
aae-miR-375	XM_001663930.1	AAEL013790	mitochondrial ribosomal protein, L50, putative	supercont1.922	341	361	CDS
aae-miR-375	XM_011494966.1	AAEL017099	hypothetical protein	supercont1.1421	1277	1299	3'UTR
aae-miR-375	XM_011495033.1	AAEL017266	hypothetical protein	supercont1.205	187	210	5'UTR
aae-miR-375	XM_011495105.1	AAEL017391	hypothetical protein	supercont1.29	3090	3111	CDS
aae-miR-375	XM_011495418.1	AAEL003348	hypothetical protein	supercont1.84	3669	3689	CDS
aae-miR-375	XM_011495419.1	AAEL003348	hypothetical protein	supercont1.84	3669	3689	CDS
aae-miR-305-5p	XM_001647587.1	AAEL015572	ribophorin ii	supercont1.3417	327	353	CDS
aae-miR-305-5p	XM_001647714.1	AAEL015389	serine/threonine-protein kinase vrk	supercont1.2027	1801	1824	CDS
aae-miR-305-5p	XM_001647752.1	AAEL015222	adult cuticle protein, putative	supercont1.1604	480	504	CDS
aae-miR-305-5p	XM_001647753.1	AAEL015223	adult cuticle protein, putative	supercont1.1604	564	588	CDS
aae-miR-305-5p	XM_001647798.1	AAEL000079	hypothetical protein	supercont1.1	2406	2430	CDS
aae-miR-305-5p	XM_001648158.1	AAEL014216	conserved hypothetical protein	supercont1.1039	1958	1980	CDS
aae-miR-305-5p	XM_001648197.1	AAEL014230	pickpocket	supercont1.1045	1122	1146	CDS
aae-miR-305-5p	XM_001648802.1	AAEL004278	conserved hypothetical protein	supercont1.113	592	614	CDS
aae-miR-305-5p	XM_001648911.1	AAEL014541	maltose phosphorylase	supercont1.1156	1296	1320	CDS
aae-miR-305-5p	XM_001649097.1	AAEL004443	nitrilase, putative	supercont1.119	967	993	CDS
aae-miR-305-5p	XM_001649318.1	AAEL014706	LL5 beta protein, putative	supercont1.1226	6106	6129	CDS
aae-miR-305-5p	XM_001649358.1	AAEL004562	DNA polymerase eta	supercont1.123	121	143	CDS
aae-miR-305-5p	XM_001649871.1	AAEL014879	pupal cuticle protein, putative	supercont1.1321	292	313	CDS
aae-miR-305-5p	XM_001649935.1	AAEL014914	conserved hypothetical protein	supercont1.1334	657	682	CDS
aae-miR-305-5p	XM_001649997.1	AAEL004924	hypothetical protein	supercont1.135	539	562	CDS
aae-miR-305-5p	XM_001650076.1	AAEL004982	conserved hypothetical protein	supercont1.137	368	389	CDS
aae-miR-305-5p	XM_001650166.1	AAEL005044	hypothetical protein	supercont1.139	3766	3789	CDS
aae-miR-305-5p	XM_001650548.1	AAEL005263	U3 small nucleolar ribonucleoprotein protein IMP3 (U3 snoRNP protein IMP3), putative	supercont1.148	494	519	CDS
aae-miR-305-5p	XM_001650757.1	AAEL015162	Vanin-like protein 1 precursor, putative	supercont1.1533	151	173	CDS
aae-miR-305-5p	XM_001650897.1	AAEL015216	serine/threonine-protein kinase vrk	supercont1.1588	1801	1824	CDS
aae-miR-305-5p	XM_001651148.1	AAEL015260	phosphatidylethanolamine-binding protein, putative	supercont1.1674	525	548	CDS
aae-miR-305-5p	XM_001651253.1	AAEL000799	hypothetical protein	supercont1.17	177	199	5'UTR
aae-miR-305-5p	XM_001651680.1	AAEL015326	lipase 1 precursor	supercont1.1810	542	567	CDS
aae-miR-305-5p	XM_001651977.1	AAEL006519	conserved hypothetical protein	supercont1.209	751	774	CDS
aae-miR-305-5p	XM_001652014.1	AAEL006562	acid phosphatase	supercont1.210	708	730	CDS
aae-miR-305-5p	XM_001652063.1	AAEL006626	conserved hypothetical protein	supercont1.213	247	268	CDS
aae-miR-305-5p	XM_001652939.1	AAEL007898	calmin	supercont1.288	24107	24131	CDS
aae-miR-305-5p	XM_001652948.1	AAEL007891	xtp3-transactivated protein b	supercont1.288	473	495	5'UTR
aae-miR-305-5p	XM_001652949.1	AAEL007891	xtp3-transactivated protein b	supercont1.288	473	495	5'UTR
aae-miR-305-5p	XM_001652965.1	AAEL001298	hypothetical protein	supercont1.29	281	303	5'UTR
aae-miR-305-5p	XM_001653077.1	AAEL008117	ion channel nompc	supercont1.301	604	627	CDS
aae-miR-305-5p	XM_001653236.1	AAEL008558	tetratricopeptide repeat protein, tpr	supercont1.332	701	723	CDS
aae-miR-305-5p	XM_001653311.1	AAEL008626	conserved hypothetical protein	supercont1.337	247	268	CDS
aae-miR-305-5p	XM_001653323.1	AAEL001477	laminin alpha-1, 2 chain	supercont1.34	7542	7567	CDS
aae-miR-305-5p	XM_001653521.1	AAEL001553	conserved hypothetical protein	supercont1.36	319	342	5'UTR
aae-miR-305-5p	XM_001654277.1	AAEL001945	conserved hypothetical protein	supercont1.46	349	372	CDS
aae-miR-305-5p	XM_001654567.1	AAEL010502	transcriptional regulator ATRX (X-linked helicase II)	supercont1.481	6587	6611	CDS
aae-miR-305-5p	XM_001654573.1	AAEL010521	ribophorin ii	supercont1.484	349	375	CDS
aae-miR-305-5p	XM_001654574.1	AAEL010521	ribophorin ii	supercont1.484	349	375	CDS
aae-miR-305-5p	XM_001654811.1	AAEL010757	hypothetical protein	supercont1.506	6958	6982	CDS
aae-miR-305-5p	XM_001654841.1	AAEL010764	aldehyde dehydrogenase	supercont1.507	271	294	CDS
aae-miR-305-5p	XM_001655113.1	AAEL002382	conserved hypothetical protein	supercont1.55	1134	1158	CDS
aae-miR-305-5p	XM_001655252.1	AAEL011362	hypothetical protein	supercont1.571	833	860	CDS
aae-miR-305-5p	XM_001655336.1	AAEL011478	cytoplasmic dynein light chain	supercont1.583	321	343	5'UTR
aae-miR-305-5p	XM_001655337.1	AAEL011478	cytoplasmic dynein light chain	supercont1.583	344	366	5'UTR
aae-miR-305-5p	XM_001655347.1	AAEL011476	conserved hypothetical protein	supercont1.583	207	229	CDS
aae-miR-305-5p	XM_001655389.1	AAEL002515	lipase 1 precursor	supercont1.59	542	567	CDS
aae-miR-305-5p	XM_001655476.1	AAEL000307	dynein heavy chain	supercont1.6	421	444	CDS
aae-miR-305-5p	XM_001655584.1	AAEL011699	hypothetical protein	supercont1.603	323	345	CDS
aae-miR-305-5p	XM_001655796.1	AAEL012047	conserved hypothetical protein	supercont1.648	1992	2016	CDS
aae-miR-305-5p	XM_001656174.1	AAEL002960	conserved hypothetical protein	supercont1.73	206	230	CDS
aae-miR-305-5p	XM_001656306.1	AAEL013107	conserved hypothetical protein	supercont1.791	201	222	5'UTR
aae-miR-305-5p	XM_001656361.1	AAEL000440	DNA repair/transcription protein met18/mms19	supercont1.8	1786	1810	CDS
aae-miR-305-5p	XM_001657271.1	AAEL003853	nephrin	supercont1.98	2236	2259	CDS
aae-miR-305-5p	XM_001657318.1	AAEL006034	Vanin-like protein 1 precursor, putative	supercont1.186	151	173	5'UTR
aae-miR-305-5p	XM_001657338.1	AAEL006028	conserved hypothetical protein	supercont1.186	3962	3984	CDS
aae-miR-305-5p	XM_001658067.1	AAEL007085	adult cuticle protein, putative	supercont1.235	423	447	CDS
aae-miR-305-5p	XM_001658068.1	AAEL007095	adult cuticle protein, putative	supercont1.235	564	588	CDS
aae-miR-305-5p	XM_001658069.1	AAEL007101	adult cuticle protein, putative	supercont1.235	564	588	CDS
aae-miR-305-5p	XM_001658070.1	AAEL007093	conserved hypothetical protein	supercont1.235	624	648	CDS
aae-miR-305-5p	XM_001658071.1	AAEL007099	environmental stress-induced protein, putative	supercont1.235	492	516	CDS
aae-miR-305-5p	XM_001658240.1	AAEL001196	cadherin	supercont1.25	4320	4344	CDS
aae-miR-305-5p	XM_001658256.1	AAEL001216	DEAD box ATP-dependent RNA helicase	supercont1.25	255	279	CDS
aae-miR-305-5p	XM_001658346.1	AAEL007506	lava lamp protein	supercont1.259	187	209	CDS
aae-miR-305-5p	XM_001658397.1	AAEL007568	DNA-directed RNA polymerase	supercont1.263	150	175	CDS
aae-miR-305-5p	XM_001658461.1	AAEL007617	serine/threonine-protein kinase vrk	supercont1.267	1801	1824	CDS
aae-miR-305-5p	XM_001658651.1	AAEL007841	hypothetical protein	supercont1.286	1232	1254	CDS
aae-miR-305-5p	XM_001658738.1	AAEL008008	cullin	supercont1.293	1095	1115	CDS
aae-miR-305-5p	XM_001658912.1	AAEL008123	hypothetical protein	supercont1.302	1811	1833	CDS
aae-miR-305-5p	XM_001659340.1	AAEL008658	leucine-rich immune protein (TM)	supercont1.339	2187	2211	3'UTR
aae-miR-305-5p	XM_001659579.1	AAEL009002	conserved hypothetical protein	supercont1.361	448	471	CDS
aae-miR-305-5p	XM_001660076.1	AAEL000239	clathrin coat assembly protein	supercont1.4	1327	1350	CDS
aae-miR-305-5p	XM_001660411.1	AAEL009837	hypothetical protein	supercont1.432	472	497	CDS
aae-miR-305-5p	XM_001660597.1	AAEL010134	pupal cuticle protein, putative	supercont1.455	292	313	CDS
aae-miR-305-5p	XM_001660597.1	AAEL010134	pupal cuticle protein, putative	supercont1.455	292	314	CDS
aae-miR-305-5p	XM_001660605.1	AAEL010133	conserved hypothetical protein	supercont1.455	1015	1041	CDS
aae-miR-305-5p	XM_001660629.1	AAEL010201	axonemal dynein intermediate chain	supercont1.460	675	699	CDS
aae-miR-305-5p	XM_001660811.1	AAEL010464	glutamate dehydrogenase	supercont1.479	1676	1697	CDS
aae-miR-305-5p	XM_001660812.1	AAEL010464	glutamate dehydrogenase	supercont1.479	1718	1739	CDS
aae-miR-305-5p	XM_001660813.1	AAEL010464	glutamate dehydrogenase	supercont1.479	1676	1697	CDS
aae-miR-305-5p	XM_001661117.1	AAEL002269	purine nucleoside phosphorylase	supercont1.52	546	571	CDS
aae-miR-305-5p	XM_001661126.1	AAEL002265	conserved hypothetical protein	supercont1.52	3340	3363	CDS
aae-miR-305-5p	XM_001661152.1	AAEL010951	glutamate decarboxylase	supercont1.524	739	761	CDS
aae-miR-305-5p	XM_001661492.1	AAEL011264	phosphatidylethanolamine-binding protein	supercont1.561	705	728	CDS
aae-miR-305-5p	XM_001661567.1	AAEL011364	conserved hypothetical protein	supercont1.572	1591	1614	CDS
aae-miR-305-5p	XM_001661830.1	AAEL011745	trisn small nuclear ribonucleoprotein, putative	supercont1.607	1720	1743	CDS
aae-miR-305-5p	XM_001661924.1	AAEL011836	conserved hypothetical protein	supercont1.620	298	321	CDS
aae-miR-305-5p	XM_001662011.1	AAEL002671	conserved hypothetical protein	supercont1.63	226	248	CDS
aae-miR-305-5p	XM_001662038.1	AAEL011930	conserved hypothetical protein	supercont1.632	635	656	CDS
aae-miR-305-5p	XM_001662104.1	AAEL012019	conserved hypothetical protein	supercont1.644	472	495	CDS
aae-miR-305-5p	XM_001662185.1	AAEL012083	receptor protein-tyrosine phosphatase 10d	supercont1.652	1197	1221	CDS
aae-miR-305-5p	XM_001662376.1	AAEL012332	hypothetical protein	supercont1.678	1004	1026	CDS
aae-miR-305-5p	XM_001662470.1	AAEL012370	brain chitinase and chia	supercont1.684	1188	1210	CDS
aae-miR-305-5p	XM_001662561.1	AAEL012489	conserved hypothetical protein	supercont1.702	1200	1224	CDS
aae-miR-305-5p	XM_001662647.1	AAEL012554	maltose phosphorylase	supercont1.711	1266	1290	CDS
aae-miR-305-5p	XM_001662666.1	AAEL012577	conserved hypothetical protein	supercont1.713	973	998	CDS
aae-miR-305-5p	XM_001662701.1	AAEL012627	conserved hypothetical protein	supercont1.718	3148	3170	CDS
aae-miR-305-5p	XM_001662855.1	AAEL002986	conserved hypothetical protein	supercont1.74	154	176	CDS
aae-miR-305-5p	XM_001662862.1	AAEL003004	hypothetical protein	supercont1.74	672	695	CDS
aae-miR-305-5p	XM_001662893.1	AAEL012818	conserved hypothetical protein	supercont1.744	983	1006	3'UTR
aae-miR-305-5p	XM_001663083.1	AAEL012953	conserved hypothetical protein	supercont1.767	360	383	CDS
aae-miR-305-5p	XM_001663387.1	AAEL013276	acid phosphatase	supercont1.816	765	787	CDS
aae-miR-305-5p	XM_001663739.1	AAEL003498	down syndrome cell adhesion molecule	supercont1.88	730	757	CDS
aae-miR-305-5p	XM_001663981.1	AAEL013840	conserved hypothetical protein	supercont1.939	599	621	CDS
aae-miR-309a	XM_001647603.1	AAEL015552	eclosion hormone, putative	supercont1.3207	131	153	CDS
aae-miR-309a	XM_001647653.1	AAEL015480	polycomb protein Scm (Sex comb on midleg protein)	supercont1.2605	70	89	CDS
aae-miR-309a	XM_001647689.1	AAEL015436	hect type E3 ubiquitin ligase	supercont1.2236	40	60	CDS
aae-miR-309a	XM_001647717.1	AAEL015379	conserved hypothetical protein	supercont1.1973	251	270	CDS
aae-miR-309a	XM_001647739.1	AAEL015276	conserved hypothetical protein	supercont1.1695	722	744	CDS
aae-miR-309a	XM_001647887.1	AAEL000080	phosphoenolpyruvate carboxykinase	supercont1.1	1776	1795	CDS
aae-miR-309a	XM_001647958.1	AAEL003914	calcium/calmodulin-dependent serine protein kinase membrane-associated guanylate kinase (cask)	supercont1.100	1372	1395	CDS
aae-miR-309a	XM_001648221.2	AAEL004012	cytochrome P450	supercont1.105	1058	1077	CDS
aae-miR-309a	XM_001648228.1	AAEL004006	acetylcholine receptor protein alpha 1, 2, 3, 4 invertebrate	supercont1.105	778	797	CDS
aae-miR-309a	XM_001648316.1	AAEL004055	conserved hypothetical protein	supercont1.106	818	838	CDS
aae-miR-309a	XM_001648461.1	AAEL004138	signal peptide peptidase	supercont1.108	928	948	CDS
aae-miR-309a	XM_001648659.1	AAEL014395	ethanolaminephosphotransferase	supercont1.1100	1045	1067	CDS
aae-miR-309a	XM_001648687.1	AAEL004242	juvenile hormone-inducible protein, putative	supercont1.111	1278	1297	CDS
aae-miR-309a	XM_001648696.1	AAEL004236	arf6 guanine nucleotide exchange factor	supercont1.111	253	272	CDS
aae-miR-309a	XM_001648696.1	AAEL004236	arf6 guanine nucleotide exchange factor	supercont1.111	2233	2252	CDS
aae-miR-309a	XM_001648700.1	AAEL004243	S1 RNA binding domain protein, putative	supercont1.111	2339	2361	CDS
aae-miR-309a	XM_001648878.1	AAEL004332	conserved hypothetical protein	supercont1.115	3081	3101	CDS
aae-miR-309a	XM_001648879.1	AAEL004332	conserved hypothetical protein	supercont1.115	3081	3101	CDS
aae-miR-309a	XM_001648979.2	AAEL004390	heme peroxidase	supercont1.117	793	815	CDS
aae-miR-309a	XM_001648980.2	AAEL004386	heme peroxidase	supercont1.117	799	821	CDS
aae-miR-309a	XM_001648983.2	AAEL004396	GPCR Octopamine/Tyramine Family	supercont1.117	636	655	CDS
aae-miR-309a	XM_001649250.1	AAEL014661	conserved hypothetical protein	supercont1.1212	122	141	CDS
aae-miR-309a	XM_001649417.1	AAEL014733	nuclear pore complex protein nup214	supercont1.1241	2329	2350	CDS
aae-miR-309a	XM_001649418.1	AAEL014737	regulatory protein, putative	supercont1.1242	405	426	CDS
aae-miR-309a	XM_001649782.1	AAEL014856	DNA mismatch repair protein spellchecker 1	supercont1.1302	940	959	CDS
aae-miR-309a	XM_001649797.1	AAEL004812	Kinesin-like protein unc-104	supercont1.131	1804	1824	CDS
aae-miR-309a	XM_001649905.1	AAEL004882	conserved hypothetical protein	supercont1.133	740	760	CDS
aae-miR-309a	XM_001649932.2	AAEL014907	merlin/moesin/ezrin/radixin	supercont1.1333	2981	3002	3'UTR
aae-miR-309a	XM_001649994.1	AAEL004918	brat protein	supercont1.135	2594	2613	CDS
aae-miR-309a	XM_001650041.1	AAEL004944	hypothetical protein	supercont1.136	541	560	CDS
aae-miR-309a	XM_001650178.1	AAEL015007	proteasome subunit alpha type	supercont1.1393	775	797	CDS
aae-miR-309a	XM_001650250.2	AAEL005060	Clip-Domain Serine Protease family B.	supercont1.140	1153	1173	CDS
aae-miR-309a	XM_001650569.1	AAEL005281	hypothetical protein	supercont1.148	776	798	CDS
aae-miR-309a	XM_001650656.1	AAEL005305	conserved hypothetical protein	supercont1.150	309	329	5'UTR
aae-miR-309a	XM_001650663.1	AAEL005336	d-3-phosphoglycerate dehydrogenase	supercont1.151	3	25	5'UTR
aae-miR-309a	XM_001650768.2	AAEL005381	Dissatisfaction (Dsf)	supercont1.154	1906	1927	CDS
aae-miR-309a	XM_001650835.1	AAEL005432	conserved hypothetical protein	supercont1.156	2670	2689	CDS
aae-miR-309a	XM_001650836.1	AAEL005432	conserved hypothetical protein	supercont1.156	2670	2689	CDS
aae-miR-309a	XM_001651237.1	AAEL000802	conserved hypothetical protein	supercont1.17	2432	2452	CDS
aae-miR-309a	XM_001651595.1	AAEL000893	sex-determining region y protein, sry	supercont1.18	41	63	5'UTR
aae-miR-309a	XM_001651643.1	AAEL005918	ATP-binding cassette transporter	supercont1.180	3118	3137	CDS
aae-miR-309a	XM_001651723.1	AAEL006009	conserved hypothetical protein	supercont1.185	686	707	CDS
aae-miR-309a	XM_001651845.1	AAEL006321	1-acylglycerol-3-phosphate acyltransferase	supercont1.200	1087	1106	CDS
aae-miR-309a	XM_001651983.1	AAEL006559	hypothetical protein	supercont1.210	547	566	5'UTR
aae-miR-309a	XM_001652153.1	AAEL006722	eclosion hormone, putative	supercont1.219	124	144	5'UTR
aae-miR-309a	XM_001652328.1	AAEL001115	conserved hypothetical protein	supercont1.23	12	31	5'UTR
aae-miR-309a	XM_001652480.1	AAEL007041	low-density lipoprotein receptor (ldl)	supercont1.233	2977	2999	CDS
aae-miR-309a	XM_001652650.1	AAEL007343	conserved hypothetical protein	supercont1.249	344	364	CDS
aae-miR-309a	XM_001652898.1	AAEL007869	hypothetical protein	supercont1.287	33	54	CDS
aae-miR-309a	XM_001653052.1	AAEL008089	conserved hypothetical protein	supercont1.300	777	800	CDS
aae-miR-309a	XM_001653091.1	AAEL008244	thyroid hormone receptor-associated protein	supercont1.309	4487	4505	CDS
aae-miR-309a	XM_001653303.1	AAEL008615	hypothetical protein	supercont1.335	1237	1255	CDS
aae-miR-309a	XM_001653310.1	AAEL008629	ABC transporter	supercont1.337	56	74	CDS
aae-miR-309a	XM_001653401.1	AAEL008839	hypothetical protein	supercont1.352	323	343	CDS
aae-miR-309a	XM_001653451.1	AAEL008891	regulatory protein, putative	supercont1.354	509	530	CDS
aae-miR-309a	XM_001653713.1	AAEL001658	sodium-dependent phosphate transporter	supercont1.38	508	527	CDS
aae-miR-309a	XM_001653717.1	AAEL001664	hypothetical protein	supercont1.38	82	101	CDS
aae-miR-309a	XM_001653958.1	AAEL009700	beta lactamase domain	supercont1.420	101	123	5'UTR
aae-miR-309a	XM_001653959.1	AAEL009700	beta lactamase domain	supercont1.420	155	177	5'UTR
aae-miR-309a	XM_001654093.1	AAEL001872	voltage-dependent anion-selective channel	supercont1.44	31	50	5'UTR
aae-miR-309a	XM_001654230.1	AAEL010184	ubiquitin specific protease	supercont1.458	1656	1677	CDS
aae-miR-309a	XM_001654246.1	AAEL010159	importin beta-3	supercont1.458	4412	4434	3'UTR
aae-miR-309a	XM_001654567.1	AAEL010502	transcriptional regulator ATRX (X-linked helicase II)	supercont1.481	6918	6938	CDS
aae-miR-309a	XM_001654822.1	AAEL010747	vasodilator-stimulated phosphoprotein	supercont1.506	742	762	5'UTR
aae-miR-309a	XM_001654915.1	AAEL002227	fatty acid synthase	supercont1.51	2139	2159	CDS
aae-miR-309a	XM_001654916.1	AAEL002204	fatty acid synthase	supercont1.51	2138	2159	CDS
aae-miR-309a	XM_001654971.1	AAEL010814	isocitrate dehydrogenase	supercont1.510	1850	1870	3'UTR
aae-miR-309a	XM_001655177.1	AAEL002425	ADP ribosylation factor, putative	supercont1.56	87	107	CDS
aae-miR-309a	XM_001655265.1	AAEL011389	conserved hypothetical protein	supercont1.574	1625	1644	CDS
aae-miR-309a	XM_001655504.1	AAEL000358	hypothetical protein	supercont1.6	57	75	CDS
aae-miR-309a	XM_001655529.1	AAEL002559	conserved hypothetical protein	supercont1.60	831	851	5'UTR
aae-miR-309a	XM_001655590.1	AAEL011693	mitotic control protein dis3	supercont1.603	878	899	CDS
aae-miR-309a	XM_001655723.1	AAEL011960	conserved hypothetical protein	supercont1.638	751	771	CDS
aae-miR-309a	XM_001656037.1	AAEL002882	conserved hypothetical protein	supercont1.70	776	795	CDS
aae-miR-309a	XM_001656217.1	AAEL012808	glucose dehydrogenase	supercont1.743	1627	1646	CDS
aae-miR-309a	XM_001656243.1	AAEL012882	folylpolyglutamate synthase	supercont1.753	988	1007	CDS
aae-miR-309a	XM_001656380.1	AAEL000424	leucine aminopeptidase	supercont1.8	985	1003	CDS
aae-miR-309a	XM_001656413.1	AAEL000415	AMP dependent coa ligase	supercont1.8	218	237	CDS
aae-miR-309a	XM_001656438.1	AAEL003161	adenylosuccinate synthetase	supercont1.80	250	272	CDS
aae-miR-309a	XM_001656584.1	AAEL003252	hypothetical protein	supercont1.82	8699	8719	3'UTR
aae-miR-309a	XM_001656726.1	AAEL003423	NADH dehydrogenase, putative	supercont1.86	56	75	5'UTR
aae-miR-309a	XM_001656814.1	AAEL003487	development and differentiation-enhancing factor, ddef	supercont1.87	718	737	CDS
aae-miR-309a	XM_001656815.1	AAEL003489	conserved hypothetical protein	supercont1.87	1258	1278	CDS
aae-miR-309a	XM_001656836.1	AAEL013625	40S ribosomal protein S5	supercont1.887	426	447	CDS
aae-miR-309a	XM_001656837.1	AAEL013625	40S ribosomal protein S5	supercont1.887	304	325	CDS
aae-miR-309a	XM_001656838.1	AAEL013625	40S ribosomal protein S5	supercont1.887	501	522	CDS
aae-miR-309a	XM_001656839.1	AAEL013625	40S ribosomal protein S5	supercont1.887	282	303	CDS
aae-miR-309a	XM_001656866.1	AAEL003545	carboxylesterase	supercont1.89	209	228	5'UTR
aae-miR-309a	XM_001656891.1	AAEL003536	E3 UFM1-protein ligase 1 homolog (EC 6.3.2.-)	supercont1.89	613	633	CDS
aae-miR-309a	XM_001656913.1	AAEL000485	paramyosin, putative	supercont1.9	2842	2861	CDS
aae-miR-309a	XM_001656914.1	AAEL000485	paramyosin, putative	supercont1.9	3004	3023	CDS
aae-miR-309a	XM_001657392.1	AAEL006106	odorant binding protein OBP26	supercont1.189	617	637	CDS
aae-miR-309a	XM_001657409.1	AAEL000961	conserved hypothetical protein	supercont1.19	826	846	CDS
aae-miR-309a	XM_001657524.1	AAEL006191	hypothetical protein	supercont1.194	117	138	CDS
aae-miR-309a	XM_001657615.1	AAEL000114	nucleoprotein, putative	supercont1.2	412	432	CDS
aae-miR-309a	XM_001657615.1	AAEL000114	nucleoprotein, putative	supercont1.2	766	786	CDS
aae-miR-309a	XM_001657709.1	AAEL006397	serine protease inhibitor	supercont1.203	1278	1298	CDS
aae-miR-309a	XM_001657737.1	AAEL006418	trypsin	supercont1.204	568	588	CDS
aae-miR-309a	XM_001658000.1	AAEL006774	conserved hypothetical protein	supercont1.220	669	689	CDS
aae-miR-309a	XM_001658106.1	AAEL007127	conserved hypothetical protein	supercont1.238	2049	2069	CDS
aae-miR-309a	XM_001658135.1	AAEL001172	conserved hypothetical protein	supercont1.24	484	503	5'UTR
aae-miR-309a	XM_001658206.1	AAEL007230	Mediator of RNA polymerase II transcription subunit 30 (Mediator complex subunit 30)	supercont1.244	84	105	CDS
aae-miR-309a	XM_001658267.1	AAEL007360	lethal(3)malignant brain tumor	supercont1.250	1249	1268	CDS
aae-miR-309a	XM_001658267.1	AAEL007360	lethal(3)malignant brain tumor	supercont1.250	2124	2143	CDS
aae-miR-309a	XM_001658315.2	AAEL007420	Serine Protease Inhibitor (serpin) homologue - unlikely to be inhibitory.	supercont1.255	303	321	CDS
aae-miR-309a	XM_001658422.2	AAEL007592	conserved hypothetical protein	supercont1.265	194	214	CDS
aae-miR-309a	XM_001658492.1	AAEL007638	conserved hypothetical protein	supercont1.270	266	289	5'UTR
aae-miR-309a	XM_001658764.1	AAEL008021	specifically Rac-associated protein, putative	supercont1.295	1259	1279	CDS
aae-miR-309a	XM_001659105.1	AAEL008341	adenosylhomocysteinase	supercont1.318	1217	1237	CDS
aae-miR-309a	XM_001659276.1	AAEL008517	elongation factor tu (ef-tu)	supercont1.330	130	152	CDS
aae-miR-309a	XM_001659310.1	AAEL008548	conserved hypothetical protein	supercont1.331	1204	1224	CDS
aae-miR-309a	XM_001659322.1	AAEL008527	zinc metalloprotease	supercont1.331	1967	1986	CDS
aae-miR-309a	XM_001659531.1	AAEL008899	conserved hypothetical protein	supercont1.355	433	452	CDS
aae-miR-309a	XM_001659609.1	AAEL008970	conserved hypothetical protein	supercont1.361	311	330	CDS
aae-miR-309a	XM_001659684.1	AAEL001599	conserved hypothetical protein	supercont1.37	85	104	CDS
aae-miR-309a	XM_001659925.1	AAEL009346	hypothetical protein	supercont1.391	4751	4770	CDS
aae-miR-309a	XM_001660458.1	AAEL009958	conserved hypothetical protein	supercont1.442	1234	1256	CDS
aae-miR-309a	XM_001660596.1	AAEL010118	kelch repeat protein	supercont1.454	523	542	CDS
aae-miR-309a	XM_001660630.1	AAEL010194	hypothetical protein	supercont1.460	256	278	CDS
aae-miR-309a	XM_001660802.2	AAEL010466	mitogen activated protein kinase kinase kinase 4, mapkkk4, mekk4	supercont1.479	2500	2519	CDS
aae-miR-309a	XM_001661042.1	AAEL010858	AMP dependent ligase	supercont1.512	1332	1352	CDS
aae-miR-309a	XM_001661116.2	AAEL002251	conserved hypothetical protein	supercont1.52	1779	1798	CDS
aae-miR-309a	XM_001661169.1	AAEL010978	hypothetical protein	supercont1.529	4729	4751	CDS
aae-miR-309a	XM_001661304.1	AAEL002335	atbf1	supercont1.54	2912	2930	CDS
aae-miR-309a	XM_001661457.1	AAEL011228	eclosion hormone, putative	supercont1.556	122	144	CDS
aae-miR-309a	XM_001661458.1	AAEL011229	eclosion hormone, putative	supercont1.556	122	144	CDS
aae-miR-309a	XM_001661780.1	AAEL011665	hypothetical protein	supercont1.599	369	389	CDS
aae-miR-309a	XM_001661797.1	AAEL011679	ion channel nompc	supercont1.601	122	141	CDS
aae-miR-309a	XM_001661841.2	AAEL011764	prophenoloxidase	supercont1.610	1694	1715	CDS
aae-miR-309a	XM_001661862.1	AAEL011800	hypothetical protein	supercont1.615	2031	2051	CDS
aae-miR-309a	XM_001661922.1	AAEL011841	ethanolaminephosphotransferase	supercont1.620	344	366	CDS
aae-miR-309a	XM_001661999.1	AAEL002663	kuzbanian	supercont1.63	2532	2553	CDS
aae-miR-309a	XM_001662418.1	AAEL002801	hypothetical protein	supercont1.68	452	471	CDS
aae-miR-309a	XM_001662429.1	AAEL002791	conserved hypothetical protein	supercont1.68	501	523	CDS
aae-miR-309a	XM_001662430.1	AAEL002791	conserved hypothetical protein	supercont1.68	501	523	CDS
aae-miR-309a	XM_001662442.1	AAEL012345	lipase 1 precursor	supercont1.681	73	92	5'UTR
aae-miR-309a	XM_001662522.2	AAEL012446	Inhibitor of Apoptosis (IAP) containing Baculoviral IAP Repeat(s) (BIR domains).	supercont1.697	9603	9624	CDS
aae-miR-309a	XM_001662522.2	AAEL012446	Inhibitor of Apoptosis (IAP) containing Baculoviral IAP Repeat(s) (BIR domains).	supercont1.697	12158	12180	CDS
aae-miR-309a	XM_001662567.1	AAEL012483	conserved hypothetical protein	supercont1.702	344	364	CDS
aae-miR-309a	XM_001662569.1	AAEL012490	ring finger protein 19 (dorfin) (double ring-finger protein)	supercont1.702	524	546	CDS
aae-miR-309a	XM_001662753.1	AAEL012665	glucose-6-phosphate isomerase	supercont1.723	1466	1486	CDS
aae-miR-309a	XM_001663082.1	AAEL012951	transformation/transcription domain-associated protein	supercont1.766	5384	5405	CDS
aae-miR-309a	XM_001663217.1	AAEL013046	glucose-methanol-choline (gmc) oxidoreductase	supercont1.784	1627	1646	CDS
aae-miR-309a	XM_001663262.1	AAEL013089	proteasome subunit alpha type	supercont1.789	810	832	CDS
aae-miR-309a	XM_001663281.1	AAEL013155	conserved hypothetical protein	supercont1.797	119	140	CDS
aae-miR-309a	XM_001663564.1	AAEL013418	odorant receptor	supercont1.843	273	294	CDS
aae-miR-309a	XM_001663690.1	AAEL013561	conserved hypothetical protein	supercont1.869	5876	5895	CDS
aae-miR-309a	XM_001663940.1	AAEL013805	conserved hypothetical protein	supercont1.925	406	428	CDS
aae-miR-309a	XM_011494617.1	AAEL017325	Clip-Domain Serine Protease family B. (Truncated Protease).	supercont1.1	676	694	CDS
aae-miR-309a	XM_011494711.1	AAEL017378	hypothetical protein	supercont1.113	885	907	CDS
aae-miR-309a	XM_011494740.1	AAEL017023	hypothetical protein	supercont1.24	3626	3647	CDS
aae-miR-309a	XM_011494741.1	AAEL017023	hypothetical protein	supercont1.24	3626	3647	CDS
aae-miR-309a	XM_011495025.1	AAEL017236	odorant receptor	supercont1.1967	419	440	CDS
aae-miR-71-5p	XM_001649535.1	AAEL014768	glutamate synthase	supercont1.1265	1633	1653	CDS
aae-miR-71-5p	XM_001649806.1	AAEL004821	potassium-dependent sodium-calcium exchanger, putative	supercont1.131	1171	1195	CDS
aae-miR-71-5p	XM_001649853.1	AAEL004849	hypothetical protein	supercont1.132	3111	3133	CDS
aae-miR-71-5p	XM_001650167.1	AAEL005043	ATP-dependent bile acid permease	supercont1.139	3091	3112	CDS
aae-miR-71-5p	XM_001652548.1	AAEL007178	hypothetical protein	supercont1.241	1695	1716	CDS
aae-miR-71-5p	XM_001653622.2	AAEL009138	cytochrome P450	supercont1.371	921	943	CDS
aae-miR-71-5p	XM_001655056.1	AAEL011129	alcohol dehydrogenase	supercont1.542	1355	1377	3'UTR
aae-miR-71-5p	XM_001655230.1	AAEL002460	conserved hypothetical protein	supercont1.57	159	179	CDS
aae-miR-71-5p	XM_001655230.1	AAEL002460	conserved hypothetical protein	supercont1.57	476	498	CDS
aae-miR-71-5p	XM_001656426.1	AAEL003155	dynein heavy chain	supercont1.80	9689	9712	CDS
aae-miR-71-5p	XM_001657781.1	AAEL006472	rabconnectin	supercont1.206	8609	8628	CDS
aae-miR-71-5p	XM_001658750.1	AAEL007989	hypothetical protein	supercont1.293	783	804	CDS
aae-miR-71-5p	XM_001660111.1	AAEL009510	glucosamine-fructose-6-phosphate aminotransferase	supercont1.401	133	155	5'UTR
aae-miR-71-5p	XM_001660864.1	AAEL010566	hypothetical protein	supercont1.487	11	32	CDS
aae-miR-71-5p	XM_001660935.1	AAEL010650	sodium/solute symporter	supercont1.494	1743	1767	CDS
aae-miR-989	XM_001648036.1	AAEL014135	conserved hypothetical protein	supercont1.1015	284	304	5'UTR
aae-miR-989	XM_001648115.2	AAEL014181	hypothetical protein	supercont1.1028	612	633	CDS
aae-miR-989	XM_001648486.1	AAEL014355	symbol, putative	supercont1.1085	422	443	5'UTR
aae-miR-989	XM_001648912.1	AAEL014539	maltose phosphorylase	supercont1.1156	1912	1932	CDS
aae-miR-989	XM_001648913.1	AAEL014543	maltose phosphorylase	supercont1.1156	1217	1237	CDS
aae-miR-989	XM_001649546.1	AAEL004702	hypothetical protein	supercont1.127	3639	3661	CDS
aae-miR-989	XM_001649762.1	AAEL000665	adult cuticle protein, putative	supercont1.13	100	122	CDS
aae-miR-989	XM_001650005.1	AAEL004936	conserved hypothetical protein	supercont1.135	2606	2625	CDS
aae-miR-989	XM_001650347.1	AAEL005104	conserved hypothetical protein	supercont1.142	2522	2543	CDS
aae-miR-989	XM_001650488.1	AAEL005239	gh regulated tbc protein-1	supercont1.146	412	430	5'UTR
aae-miR-989	XM_001650519.1	AAEL005241	lateral signalling target protein 2	supercont1.147	1550	1571	CDS
aae-miR-989	XM_001650775.1	AAEL005379	conserved hypothetical protein	supercont1.154	973	991	3'UTR
aae-miR-989	XM_001651136.1	AAEL005627	chordin	supercont1.166	1434	1455	CDS
aae-miR-989	XM_001651271.1	AAEL005677	hypothetical protein	supercont1.170	1707	1729	3'UTR
aae-miR-989	XM_001651278.1	AAEL005695	cytochrome P450	supercont1.170	666	685	CDS
aae-miR-989	XM_001651512.1	AAEL005892	hypothetical protein	supercont1.178	1347	1369	CDS
aae-miR-989	XM_001651539.1	AAEL005911	mitochondrial carrier protein	supercont1.179	911	931	CDS
aae-miR-989	XM_001651658.1	AAEL005933	hypothetical protein	supercont1.180	2322	2341	CDS
aae-miR-989	XM_001651800.1	AAEL006276	maltose phosphorylase	supercont1.198	1156	1176	CDS
aae-miR-989	XM_001651801.1	AAEL006273	maltose phosphorylase	supercont1.198	1159	1179	CDS
aae-miR-989	XM_001652188.1	AAEL006782	protein arginine n-methyltransferase	supercont1.221	207	227	CDS
aae-miR-989	XM_001652262.1	AAEL006889	hypothetical protein	supercont1.225	351	369	CDS
aae-miR-989	XM_001652285.1	AAEL006914	hypothetical protein	supercont1.227	113	133	CDS
aae-miR-989	XM_001652295.1	AAEL006931	hypothetical protein	supercont1.228	1170	1191	CDS
aae-miR-989	XM_001652296.1	AAEL006931	hypothetical protein	supercont1.228	978	999	CDS
aae-miR-989	XM_001652375.1	AAEL001104	conserved hypothetical protein	supercont1.23	321	342	5'UTR
aae-miR-989	XM_001652441.2	AAEL007004	GPCR Bride of Sevenless Family	supercont1.231	1714	1733	CDS
aae-miR-989	XM_001652735.1	AAEL007482	Mediator of RNA polymerase II transcription subunit 27 (Mediator complex subunit 27)	supercont1.258	585	604	CDS
aae-miR-989	XM_001653468.1	AAEL008922	hypothetical protein	supercont1.358	483	503	5'UTR
aae-miR-989	XM_001653469.1	AAEL008922	hypothetical protein	supercont1.358	728	748	CDS
aae-miR-989	XM_001653470.1	AAEL008922	hypothetical protein	supercont1.358	728	748	CDS
aae-miR-989	XM_001653846.1	AAEL009641	ladybird homeobox corepressor	supercont1.414	993	1013	CDS
aae-miR-989	XM_001653861.1	AAEL009654	hypothetical protein	supercont1.415	1238	1258	CDS
aae-miR-989	XM_001653862.1	AAEL009654	hypothetical protein	supercont1.415	1238	1258	CDS
aae-miR-989	XM_001653871.1	AAEL009667	conserved hypothetical protein	supercont1.417	324	346	CDS
aae-miR-989	XM_001654103.1	AAEL001876	decapentaplegic, deca	supercont1.44	1070	1089	CDS
aae-miR-989	XM_001654324.1	AAEL010222	transcription factor GATA-4 (GATA binding factor-4)	supercont1.463	2631	2651	3'UTR
aae-miR-989	XM_001654325.1	AAEL010222	transcription factor GATA-4 (GATA binding factor-4)	supercont1.463	3545	3565	3'UTR
aae-miR-989	XM_001654746.1	AAEL000281	conserved hypothetical protein	supercont1.5	396	416	CDS
aae-miR-989	XM_001654946.1	AAEL010818	hypothetical protein	supercont1.510	150	172	CDS
aae-miR-989	XM_001655015.1	AAEL010971	hypothetical protein	supercont1.527	2425	2447	CDS
aae-miR-989	XM_001655085.1	AAEL002392	conserved hypothetical protein	supercont1.55	5047	5067	CDS
aae-miR-989	XM_001655534.1	AAEL002557	cationic amino acid transporter	supercont1.60	866	884	CDS
aae-miR-989	XM_001655562.1	AAEL002556	conserved hypothetical protein	supercont1.60	2049	2068	CDS
aae-miR-989	XM_001655564.1	AAEL002566	hypothetical protein	supercont1.60	732	752	CDS
aae-miR-989	XM_001655623.1	AAEL002603	triacylglycerol lipase, putative	supercont1.61	502	522	CDS
aae-miR-989	XM_001655741.1	AAEL011979	calmodulin	supercont1.639	174	195	CDS
aae-miR-989	XM_001656006.1	AAEL000405	odd Oz protein	supercont1.7	130	149	CDS
aae-miR-989	XM_001656412.1	AAEL000466	voltage and ligand gated potassium channel	supercont1.8	433	452	CDS
aae-miR-989	XM_001656426.1	AAEL003155	dynein heavy chain	supercont1.80	12515	12534	CDS
aae-miR-989	XM_001656506.2	AAEL013251	hypothetical protein	supercont1.812	211	233	CDS
aae-miR-989	XM_001656584.1	AAEL003252	hypothetical protein	supercont1.82	8903	8923	3'UTR
aae-miR-989	XM_001656826.2	AAEL013614	clathrin heavy chain	supercont1.886	5457	5477	3'UTR
aae-miR-989	XM_001657140.1	AAEL013877	Glucosamine-6-phosphate isomerase (EC 3.5.99.6)(Glucosamine-6-phosphate deaminase)(GlcN6P deaminase)(GNPDA)	supercont1.949	1264	1285	3'UTR
aae-miR-989	XM_001657142.1	AAEL013877	Glucosamine-6-phosphate isomerase (EC 3.5.99.6)(Glucosamine-6-phosphate deaminase)(GlcN6P deaminase)(GNPDA)	supercont1.949	1121	1142	CDS
aae-miR-989	XM_001657143.1	AAEL013877	Glucosamine-6-phosphate isomerase (EC 3.5.99.6)(Glucosamine-6-phosphate deaminase)(GlcN6P deaminase)(GNPDA)	supercont1.949	1214	1235	CDS
aae-miR-989	XM_001657429.1	AAEL000946	conserved hypothetical protein	supercont1.19	1253	1272	CDS
aae-miR-989	XM_001657618.1	AAEL000153	conserved hypothetical protein	supercont1.2	294	315	5'UTR
aae-miR-989	XM_001657811.1	AAEL001018	conserved hypothetical protein	supercont1.21	733	751	CDS
aae-miR-989	XM_001658000.1	AAEL006774	conserved hypothetical protein	supercont1.220	772	794	CDS
aae-miR-989	XM_001658051.1	AAEL007079	conserved hypothetical protein	supercont1.234	841	861	CDS
aae-miR-989	XM_001658136.1	AAEL001176	s-adenosylmethionine decarboxylase	supercont1.24	1382	1401	CDS
aae-miR-989	XM_001658250.2	AAEL001207	hypothetical protein	supercont1.25	76	97	CDS
aae-miR-989	XM_001658269.1	AAEL007364	7,8-dihydro-8-oxoguanine-triphosphatase, putative	supercont1.250	804	823	CDS
aae-miR-989	XM_001658319.1	AAEL007457	insect origin recognition complex subunit	supercont1.257	1100	1120	CDS
aae-miR-989	XM_001658504.1	AAEL007648	conserved hypothetical protein	supercont1.271	1182	1200	CDS
aae-miR-989	XM_001658605.1	AAEL007785	leucine-rich transmembrane protein	supercont1.280	909	933	CDS
aae-miR-989	XM_001658759.1	AAEL008010	sidestep protein	supercont1.294	70	87	CDS
aae-miR-989	XM_001659206.1	AAEL008478	conserved hypothetical protein	supercont1.328	1145	1166	CDS
aae-miR-989	XM_001659231.1	AAEL008493	zinc finger protein	supercont1.329	1013	1033	CDS
aae-miR-989	XM_001659237.1	AAEL008500	DEAD box ATP-dependent RNA helicase	supercont1.329	385	404	CDS
aae-miR-989	XM_001659343.1	AAEL008653	engulfment and cell motility protein	supercont1.339	13	33	5'UTR
aae-miR-989	XM_001659467.1	AAEL008806	testis development protein prtd	supercont1.349	1030	1050	CDS
aae-miR-989	XM_001659991.1	AAEL009427	conserved hypothetical protein	supercont1.395	501	520	CDS
aae-miR-989	XM_001660206.2	AAEL001742	conserved hypothetical protein	supercont1.41	929	949	CDS
aae-miR-989	XM_001660264.1	AAEL009755	conserved hypothetical protein	supercont1.424	477	496	CDS
aae-miR-989	XM_001660515.1	AAEL010014	hypothetical protein	supercont1.446	2316	2337	CDS
aae-miR-989	XM_001660664.1	AAEL010267	serine protease	supercont1.466	845	863	CDS
aae-miR-989	XM_001660664.1	AAEL010267	serine protease	supercont1.466	1830	1850	CDS
aae-miR-989	XM_001660741.1	AAEL001979	membrane traffic protein	supercont1.47	308	328	CDS
aae-miR-989	XM_001660742.1	AAEL001979	membrane traffic protein	supercont1.47	308	328	CDS
aae-miR-989	XM_001660885.1	AAEL010601	conserved hypothetical protein	supercont1.489	313	333	CDS
aae-miR-989	XM_001660954.1	AAEL010665	developmentally regulated RNA-binding protein	supercont1.495	547	566	CDS
aae-miR-989	XM_001661073.1	AAEL010875	conserved hypothetical protein	supercont1.514	857	876	CDS
aae-miR-989	XM_001661101.1	AAEL010913	structural maintenance of chromosomes 5 smc5	supercont1.519	2921	2940	CDS
aae-miR-989	XM_001661315.2	AAEL002354	heme peroxidase	supercont1.54	1271	1290	CDS
aae-miR-989	XM_001661351.2	AAEL011084	hypothetical protein	supercont1.540	1148	1169	CDS
aae-miR-989	XM_001661687.1	AAEL011528	triacylglycerol lipase, putative	supercont1.588	502	522	CDS
aae-miR-989	XM_001661698.1	AAEL011563	conserved hypothetical protein	supercont1.590	252	272	CDS
aae-miR-989	XM_001661698.1	AAEL011563	conserved hypothetical protein	supercont1.590	253	272	CDS
aae-miR-989	XM_001661895.1	AAEL011825	aryl hydrocarbon receptor	supercont1.618	1241	1259	CDS
aae-miR-989	XM_001661896.1	AAEL011825	aryl hydrocarbon receptor	supercont1.618	1241	1259	CDS
aae-miR-989	XM_001661897.1	AAEL011825	aryl hydrocarbon receptor	supercont1.618	1241	1259	CDS
aae-miR-989	XM_001662015.1	AAEL002662	elongase, putative	supercont1.63	261	282	CDS
aae-miR-989	XM_001662022.1	AAEL011926	brachyury	supercont1.631	1164	1183	CDS
aae-miR-989	XM_001662187.1	AAEL012082	NF-180, putative	supercont1.652	1543	1564	CDS
aae-miR-989	XM_001662276.1	AAEL012217	protease m1 zinc metalloprotease	supercont1.667	384	402	CDS
aae-miR-989	XM_001662463.1	AAEL012369	hypothetical protein	supercont1.684	961	978	CDS
aae-miR-989	XM_001662536.1	AAEL012449	myosin x	supercont1.698	403	421	CDS
aae-miR-989	XM_001662561.1	AAEL012489	conserved hypothetical protein	supercont1.702	888	909	CDS
aae-miR-989	XM_001662633.1	AAEL002902	conserved hypothetical protein	supercont1.71	186	208	CDS
aae-miR-989	XM_001662888.1	AAEL012797	serine protease	supercont1.742	1011	1029	CDS
aae-miR-989	XM_001663107.1	AAEL003109	atlastin	supercont1.77	1180	1201	CDS
aae-miR-989	XM_001663401.1	AAEL013308	odd Oz protein	supercont1.820	3127	3147	CDS
aae-miR-989	XM_001663461.1	AAEL003307	receptor protein tyrosine phosphatase fragment, arthropod	supercont1.83	612	633	CDS
aae-miR-989	XM_001663500.1	AAEL003299	hypothetical protein	supercont1.83	73	93	5'UTR
aae-miR-989	XM_001663713.1	AAEL013573	pickpocket	supercont1.873	784	804	CDS
aae-miR-989	XM_001663812.1	AAEL013688	conserved hypothetical protein	supercont1.895	552	573	CDS
aae-miR-989	XM_001663971.1	AAEL013831	pyrroline-5-carboxylate dehydrogenase	supercont1.934	86	105	CDS
aae-miR-989	XM_001664016.1	AAEL003720	leucine-rich transmembrane protein	supercont1.95	2204	2223	CDS
aae-miR-989	XM_001664047.1	AAEL013891	type i inositol-1,4,5-trisphosphate 5-phosphatase	supercont1.954	785	805	CDS
aae-miR-989	XM_011494732.1	AAEL006520	hypothetical protein	supercont1.209	27	47	3'UTR
aae-miR-989	XM_011494780.1	AAEL017337	hypothetical protein	supercont1.581	229	248	CDS
aae-miR-989	XM_011494781.1	AAEL017337	hypothetical protein	supercont1.581	219	238	CDS
aae-miR-989	XM_011495061.1	AAEL006931	hypothetical protein	supercont1.228	978	999	CDS
aae-miR-989	XM_011495150.1	AAEL017105	odorant receptor	supercont1.336	213	232	CDS
aae-miR-263a-5p	XM_001647499.1	AAEL015673	nucleolar complex protein	supercont1.4699	315	336	CDS
aae-miR-263a-5p	XM_001647509.1	AAEL015663	cytochrome P450	supercont1.4503	1114	1136	CDS
aae-miR-263a-5p	XM_001647525.1	AAEL015644	hypothetical protein	supercont1.4135	417	438	CDS
aae-miR-263a-5p	XM_001647873.1	AAEL000073	odorant binding protein OBP4	supercont1.1	305	327	CDS
aae-miR-263a-5p	XM_001648013.1	AAEL003927	hypothetical protein	supercont1.101	155	177	CDS
aae-miR-263a-5p	XM_001648068.1	AAEL003974	hypothetical protein	supercont1.102	520	543	CDS
aae-miR-263a-5p	XM_001648119.1	AAEL014183	hypothetical protein	supercont1.1028	434	457	CDS
aae-miR-263a-5p	XM_001648120.1	AAEL014183	hypothetical protein	supercont1.1028	419	442	CDS
aae-miR-263a-5p	XM_001648346.1	AAEL004081	dj-1 protein (park7)	supercont1.106	832	856	3'UTR
aae-miR-263a-5p	XM_001648489.1	AAEL014347	conserved hypothetical protein	supercont1.1085	2827	2850	CDS
aae-miR-263a-5p	XM_001648783.1	AAEL004301	conserved hypothetical protein	supercont1.113	387	410	CDS
aae-miR-263a-5p	XM_001648785.1	AAEL004287	fas-associated protein	supercont1.113	244	266	CDS
aae-miR-263a-5p	XM_001648813.1	AAEL014493	aldehyde oxidase	supercont1.1132	421	443	CDS
aae-miR-263a-5p	XM_001648846.1	AAEL004325	60S ribosomal protein L5	supercont1.114	543	564	CDS
aae-miR-263a-5p	XM_001649160.1	AAEL004449	conserved hypothetical protein	supercont1.120	315	337	CDS
aae-miR-263a-5p	XM_001649749.1	AAEL000645	hypothetical protein	supercont1.13	8	30	CDS
aae-miR-263a-5p	XM_001649757.1	AAEL000637	hypothetical protein	supercont1.13	2207	2228	CDS
aae-miR-263a-5p	XM_001649848.1	AAEL004831	hypothetical protein	supercont1.132	2651	2673	CDS
aae-miR-263a-5p	XM_001649852.1	AAEL004834	PHD finger protein	supercont1.132	236	258	5'UTR
aae-miR-263a-5p	XM_001649977.1	AAEL014932	transcription factor btf3	supercont1.1345	684	705	3'UTR
aae-miR-263a-5p	XM_001649978.1	AAEL014932	transcription factor btf3	supercont1.1345	754	775	3'UTR
aae-miR-263a-5p	XM_001650169.1	AAEL005045	ATP-dependent bile acid permease	supercont1.139	1160	1182	CDS
aae-miR-263a-5p	XM_001650266.1	AAEL005077	segmentation protein cap'n'collar	supercont1.140	217	240	CDS
aae-miR-263a-5p	XM_001650301.1	AAEL005090	cysteine-rich venom protein, putative	supercont1.141	287	314	CDS
aae-miR-263a-5p	XM_001650334.1	AAEL005120	zinc finger protein	supercont1.142	1547	1569	CDS
aae-miR-263a-5p	XM_001650976.1	AAEL005499	ATP-binding cassette transporter	supercont1.160	798	819	CDS
aae-miR-263a-5p	XM_001651068.1	AAEL005568	hypothetical protein	supercont1.163	471	491	CDS
aae-miR-263a-5p	XM_001651115.1	AAEL005619	defective proboscis extension response, putative	supercont1.165	404	426	CDS
aae-miR-263a-5p	XM_001651193.1	AAEL005667	LIM domain-binding protein, putative	supercont1.169	1890	1916	CDS
aae-miR-263a-5p	XM_001651691.1	AAEL005957	phospholipase b, plb1	supercont1.182	785	809	CDS
aae-miR-263a-5p	XM_001651829.1	AAEL006307	acetyl-coa carboxylase	supercont1.200	5582	5604	CDS
aae-miR-263a-5p	XM_001651838.1	AAEL006320	protein tyrosine phosphatase 69d, drome	supercont1.200	1964	1986	CDS
aae-miR-263a-5p	XM_001652179.1	AAEL006783	histone H3 methyltransferase	supercont1.221	4296	4320	CDS
aae-miR-263a-5p	XM_001652189.1	AAEL006791	rab6 GTPase activating protein, gapcena (rabgap1 protein)	supercont1.221	990	1014	CDS
aae-miR-263a-5p	XM_001652336.1	AAEL001134	Probable methylmalonate-semialdehyde dehydrogenase (EC 1.2.1.18)	supercont1.23	1464	1485	CDS
aae-miR-263a-5p	XM_001652438.2	AAEL007024	cytochrome P450	supercont1.231	27	48	CDS
aae-miR-263a-5p	XM_001652440.2	AAEL007010	cytochrome P450	supercont1.231	27	48	CDS
aae-miR-263a-5p	XM_001652705.1	AAEL007438	dipeptidyl-peptidase	supercont1.256	842	864	CDS
aae-miR-263a-5p	XM_001652869.1	AAEL007804	semaphorin	supercont1.283	840	862	CDS
aae-miR-263a-5p	XM_001653232.2	AAEL008451	alpha-amylase	supercont1.326	398	422	CDS
aae-miR-263a-5p	XM_001653244.1	AAEL008561	conserved hypothetical protein	supercont1.332	982	1003	CDS
aae-miR-263a-5p	XM_001653428.1	AAEL008876	deoxyribonuclease I, putative	supercont1.353	71	91	CDS
aae-miR-263a-5p	XM_001653552.1	AAEL001548	glucosyl/glucuronosyl transferases	supercont1.36	581	603	CDS
aae-miR-263a-5p	XM_001653601.2	AAEL009024	GPCR Calcitonin/Diuretic Hormone Family	supercont1.363	928	950	CDS
aae-miR-263a-5p	XM_001653898.1	AAEL001772	conserved hypothetical protein	supercont1.42	1783	1808	CDS
aae-miR-263a-5p	XM_001654380.1	AAEL010300	conserved hypothetical protein	supercont1.470	623	645	CDS
aae-miR-263a-5p	XM_001654465.1	AAEL010374	tyrosine-protein kinase transmembrane receptor	supercont1.474	1028	1050	5'UTR
aae-miR-263a-5p	XM_001654811.1	AAEL010757	hypothetical protein	supercont1.506	3250	3270	CDS
aae-miR-263a-5p	XM_001654917.1	AAEL002237	fatty acid synthase	supercont1.51	6178	6199	CDS
aae-miR-263a-5p	XM_001654963.1	AAEL010812	zinc finger protein	supercont1.510	1581	1603	CDS
aae-miR-263a-5p	XM_001655145.1	AAEL011216	conserved hypothetical protein	supercont1.553	879	902	5'UTR
aae-miR-263a-5p	XM_001655146.1	AAEL011216	conserved hypothetical protein	supercont1.553	879	902	5'UTR
aae-miR-263a-5p	XM_001655176.1	AAEL002408	conserved hypothetical protein	supercont1.56	2094	2115	CDS
aae-miR-263a-5p	XM_001655457.1	AAEL000360	DNAJ homolog subfamily B member, putative	supercont1.6	459	480	CDS
aae-miR-263a-5p	XM_001655540.1	AAEL002565	titin	supercont1.60	353	372	CDS
aae-miR-263a-5p	XM_001656196.1	AAEL012738	hypothetical protein	supercont1.733	138	160	CDS
aae-miR-263a-5p	XM_001656293.1	AAEL003135	conserved hypothetical protein	supercont1.79	1913	1934	CDS
aae-miR-263a-5p	XM_001656345.1	AAEL013141	mfs transporter	supercont1.796	420	444	CDS
aae-miR-263a-5p	XM_001656704.1	AAEL003367	nucleolar complex protein	supercont1.85	470	491	CDS
aae-miR-263a-5p	XM_001656990.1	AAEL003583	ATP-dependent DNA helicase mer3	supercont1.92	1330	1350	CDS
aae-miR-263a-5p	XM_001656992.1	AAEL003599	conserved hypothetical protein	supercont1.92	24	46	5'UTR
aae-miR-263a-5p	XM_001657089.1	AAEL003699	conserved hypothetical protein	supercont1.94	9413	9432	CDS
aae-miR-263a-5p	XM_001657137.1	AAEL013873	cadherin	supercont1.948	422	444	CDS
aae-miR-263a-5p	XM_001657341.1	AAEL006039	dehydrodolichyl diphosphate synthase (dedol-pp synthase)	supercont1.186	1019	1041	CDS
aae-miR-263a-5p	XM_001657356.1	AAEL006082	transcription initiation factor TFIID subunit 1	supercont1.188	888	911	CDS
aae-miR-263a-5p	XM_001657732.1	AAEL006420	conserved hypothetical protein	supercont1.204	829	850	CDS
aae-miR-263a-5p	XM_001657799.1	AAEL006466	chondroitin synthase	supercont1.206	679	699	5'UTR
aae-miR-263a-5p	XM_001657921.1	AAEL006714	hypothetical protein	supercont1.218	179	201	CDS
aae-miR-263a-5p	XM_001658055.1	AAEL007078	Eukaryotic translation initiation factor 3 subunit A (eIF3a)(Eukaryotic translation initiation factor 3 subunit 10)	supercont1.234	1579	1600	CDS
aae-miR-263a-5p	XM_001658475.1	AAEL007635	conserved hypothetical protein	supercont1.269	391	413	CDS
aae-miR-263a-5p	XM_001658737.2	AAEL007995	conserved hypothetical protein	supercont1.293	172	196	CDS
aae-miR-263a-5p	XM_001658741.1	AAEL008005	conserved hypothetical protein	supercont1.293	2010	2031	CDS
aae-miR-263a-5p	XM_001658812.1	AAEL008069	notch	supercont1.299	3951	3972	CDS
aae-miR-263a-5p	XM_001658932.1	AAEL008158	protease m1 zinc metalloprotease	supercont1.304	2571	2592	CDS
aae-miR-263a-5p	XM_001659261.1	AAEL001469	kek1	supercont1.33	1762	1783	CDS
aae-miR-263a-5p	XM_001659285.1	AAEL008516	RNA-binding protein, putative	supercont1.330	718	741	CDS
aae-miR-263a-5p	XM_001659549.1	AAEL008914	PHD finger protein	supercont1.356	726	748	CDS
aae-miR-263a-5p	XM_001659751.1	AAEL009206	organic cation transporter	supercont1.378	533	552	CDS
aae-miR-263a-5p	XM_001659813.1	AAEL009241	translation initiation factor if-2	supercont1.383	2838	2861	CDS
aae-miR-263a-5p	XM_001660026.1	AAEL009453	voltage-gated potassium channel	supercont1.397	53	75	CDS
aae-miR-263a-5p	XM_001660069.1	AAEL000238	Clip-Domain Serine Protease family D.	supercont1.4	759	783	5'UTR
aae-miR-263a-5p	XM_001660166.2	AAEL009551	Toll-like receptor	supercont1.406	2624	2646	CDS
aae-miR-263a-5p	XM_001660529.1	AAEL010022	hypothetical protein	supercont1.447	461	482	CDS
aae-miR-263a-5p	XM_001660683.1	AAEL001996	predicted protein	supercont1.47	2646	2668	CDS
aae-miR-263a-5p	XM_001660769.1	AAEL010433	groucho protein (enhancer of split)	supercont1.477	820	842	CDS
aae-miR-263a-5p	XM_001661014.1	AAEL010742	Elongation factor G, mitochondrial Precursor (EF-Gmt)(Elongation factor G 1, mitochondrial)(mEF-G 1)(Elongation factor G1)	supercont1.504	521	542	CDS
aae-miR-263a-5p	XM_001661169.1	AAEL010978	hypothetical protein	supercont1.529	2008	2033	CDS
aae-miR-263a-5p	XM_001661293.1	AAEL011060	hypothetical protein	supercont1.538	580	602	CDS
aae-miR-263a-5p	XM_001661394.1	AAEL011159	cartilage associated protein	supercont1.544	1357	1380	CDS
aae-miR-263a-5p	XM_001661755.1	AAEL011635	conserved hypothetical protein	supercont1.596	597	619	CDS
aae-miR-263a-5p	XM_001661929.1	AAEL011835	voltage-gated potassium channel	supercont1.620	84	106	CDS
aae-miR-263a-5p	XM_001661952.1	AAEL011868	conserved hypothetical protein	supercont1.624	1105	1129	CDS
aae-miR-263a-5p	XM_001662157.1	AAEL002716	conserved hypothetical protein	supercont1.65	963	984	CDS
aae-miR-263a-5p	XM_001662257.1	AAEL012201	DNAJ homolog subfamily B member 13	supercont1.665	459	480	CDS
aae-miR-263a-5p	XM_001662319.1	AAEL012271	transcription factor btf3	supercont1.674	753	774	3'UTR
aae-miR-263a-5p	XM_001662356.1	AAEL012318	2-amino-3-ketobutyrate coenzyme a ligase	supercont1.677	1192	1213	CDS
aae-miR-263a-5p	XM_001662506.2	AAEL012421	cadherin	supercont1.695	1475	1497	CDS
aae-miR-263a-5p	XM_001662529.1	AAEL012443	sugar transporter	supercont1.697	1459	1482	CDS
aae-miR-263a-5p	XM_001662680.1	AAEL012593	ubiquitin-specific protease	supercont1.715	490	513	CDS
aae-miR-263a-5p	XM_001662691.1	AAEL012616	NADP transhydrogenase	supercont1.717	3277	3301	3'UTR
aae-miR-263a-5p	XM_001662709.1	AAEL012630	hypothetical protein	supercont1.719	34	56	5'UTR
aae-miR-263a-5p	XM_001662764.1	AAEL012700	ATP-binding cassette sub-family A member 3, putative	supercont1.726	1218	1242	CDS
aae-miR-263a-5p	XM_001663076.1	AAEL012945	hypothetical protein	supercont1.766	617	639	CDS
aae-miR-263a-5p	XM_001663077.1	AAEL012945	hypothetical protein	supercont1.766	263	285	CDS
aae-miR-263a-5p	XM_001663207.1	AAEL013050	hypothetical protein	supercont1.784	1135	1157	CDS
aae-miR-263a-5p	XM_001663248.1	AAEL013091	hypothetical protein	supercont1.789	501	523	CDS
aae-miR-263a-5p	XM_001663383.1	AAEL013273	hypothetical protein	supercont1.816	275	294	CDS
aae-miR-263a-5p	XM_001663736.1	AAEL013597	conserved hypothetical protein	supercont1.879	591	613	CDS
aae-miR-263a-5p	XM_001663944.1	AAEL013801	sulphate transporter	supercont1.925	1095	1119	CDS
aae-miR-263a-5p	XM_001664110.1	AAEL003780	hypothetical protein	supercont1.97	4884	4906	CDS
aae-miR-263a-5p	XM_011494680.1	AAEL017429	hypothetical protein	supercont1.71	237	259	5'UTR
aae-miR-263a-5p	XM_011494731.1	AAEL017318	hypothetical protein	supercont1.204	794	816	CDS
aae-miR-263a-5p	XM_011494806.1	AAEL017209	hypothetical protein	supercont1.107	1038	1062	CDS
aae-miR-263a-5p	XM_011494813.1	AAEL017546	hypothetical protein	supercont1.119	4324	4346	CDS
aae-miR-263a-5p	XM_011494940.1	AAEL017106	hypothetical protein	supercont1.1174	1335	1356	CDS
aae-miR-263a-5p	XM_011495115.1	AAEL017040	gustatory receptor Gr62	supercont1.290	359	381	CDS
aae-miR-263a-5p	XM_011495303.1	AAEL017575	hypothetical protein	supercont1.582	147	168	5'UTR
aae-miR-263a-5p	XM_011495305.1	AAEL017052	hypothetical protein	supercont1.583	119	143	CDS
aae-miR-286a	XM_001649955.1	AAEL004902	ras-related protein Rab-2A, putative	supercont1.134	775	799	CDS
aae-miR-286a	XM_001649990.1	AAEL004938	hypothetical protein	supercont1.135	776	804	3'UTR
aae-miR-286a	XM_001650250.2	AAEL005060	Clip-Domain Serine Protease family B.	supercont1.140	1323	1348	CDS
aae-miR-286a	XM_001650600.1	AAEL000737	rab6 GTPase activating protein, gapcena (rabgap1 protein)	supercont1.15	1099	1123	CDS
aae-miR-286a	XM_001650601.1	AAEL000737	rab6 GTPase activating protein, gapcena (rabgap1 protein)	supercont1.15	1099	1123	CDS
aae-miR-286a	XM_001652180.1	AAEL006796	hypothetical protein	supercont1.221	391	416	CDS
aae-miR-286a	XM_001652348.1	AAEL001142	rab gdp/GTP exchange factor	supercont1.23	689	715	CDS
aae-miR-286a	XM_001653554.1	AAEL001543	hypothetical protein	supercont1.36	2674	2701	CDS
aae-miR-286a	XM_001656411.1	AAEL000420	cathepsin o	supercont1.8	859	882	CDS
aae-miR-286a	XM_001657162.1	AAEL003746	4-Hydroxybutyrate CoA-transferase, putative	supercont1.96	1258	1284	CDS
aae-miR-286a	XM_001658414.1	AAEL007572	fidipidine	supercont1.264	1679	1705	CDS
aae-miR-286a	XM_001658415.1	AAEL007572	fidipidine	supercont1.264	1791	1817	CDS
aae-miR-286a	XM_001658523.1	AAEL007678	hypothetical protein	supercont1.273	233	256	CDS
aae-miR-286a	XM_001658524.1	AAEL007671	hypothetical protein	supercont1.273	174	197	CDS
aae-miR-286a	XM_001660657.1	AAEL010261	hypothetical protein	supercont1.466	1006	1032	CDS
aae-miR-286a	XM_001664235.1	AAEL003875	transcription factor SP4, putative	supercont1.99	978	1003	CDS
aae-miR-286a	XM_011495075.1	AAEL017552	hypothetical protein	supercont1.249	1993	2017	3'UTR
aae-miR-2944b-3p	XM_001648636.1	AAEL004215	hypothetical protein	supercont1.110	1091	1113	CDS
aae-miR-2944b-3p	XM_001649217.1	AAEL004494	conserved hypothetical protein	supercont1.121	1896	1917	CDS
aae-miR-2944b-3p	XM_001649372.1	AAEL014713	conserved hypothetical protein	supercont1.1233	675	695	CDS
aae-miR-2944b-3p	XM_001649724.1	AAEL000641	protein disulfide isomerase	supercont1.13	2850	2874	3'UTR
aae-miR-2944b-3p	XM_001649804.1	AAEL004825	potassium-dependent sodium-calcium exchanger, putative	supercont1.131	313	333	CDS
aae-miR-2944b-3p	XM_001649866.1	AAEL004827	conserved hypothetical protein	supercont1.132	674	694	CDS
aae-miR-2944b-3p	XM_001649968.1	AAEL004912	hypothetical protein	supercont1.134	202	223	CDS
aae-miR-2944b-3p	XM_001650432.1	AAEL005204	conserved hypothetical protein	supercont1.145	1323	1344	CDS
aae-miR-2944b-3p	XM_001650957.1	AAEL000794	Protein KIAA0664 homolog	supercont1.16	1359	1379	CDS
aae-miR-2944b-3p	XM_001651558.1	AAEL000922	polyribonucleotide nucleotidyltransferase	supercont1.18	196	216	CDS
aae-miR-2944b-3p	XM_001652599.2	AAEL007310	conserved hypothetical protein	supercont1.247	1397	1417	CDS
aae-miR-2944b-3p	XM_001653130.1	AAEL001380	lim homeobox protein	supercont1.31	754	775	CDS
aae-miR-2944b-3p	XM_001654082.1	AAEL001855	zinc carboxypeptidase	supercont1.44	47	69	CDS
aae-miR-2944b-3p	XM_001654400.1	AAEL010343	aryl hydrocarbon receptor nuclear translocator (arnt protein) (hypoxia-inducible factor 1 beta)	supercont1.472	105	124	CDS
aae-miR-2944b-3p	XM_001654767.1	AAEL002175	conserved hypothetical protein	supercont1.50	345	367	5'UTR
aae-miR-2944b-3p	XM_001654776.1	AAEL002174	dolichyl-diphosphooligosaccharide protein glycosyltransferase	supercont1.50	473	494	CDS
aae-miR-2944b-3p	XM_001654811.1	AAEL010757	hypothetical protein	supercont1.506	397	418	CDS
aae-miR-2944b-3p	XM_001654979.1	AAEL010886	carbonic anhydrase II, putative	supercont1.516	648	672	CDS
aae-miR-2944b-3p	XM_001655257.1	AAEL011385	hypothetical protein	supercont1.574	533	553	CDS
aae-miR-2944b-3p	XM_001655275.1	AAEL011427	conserved hypothetical protein	supercont1.579	913	934	CDS
aae-miR-2944b-3p	XM_001655747.1	AAEL011975	ubiquitin specific protease	supercont1.639	1684	1705	CDS
aae-miR-2944b-3p	XM_001656755.1	AAEL003404	hypothetical protein	supercont1.86	24	45	5'UTR
aae-miR-2944b-3p	XM_001656756.1	AAEL003404	hypothetical protein	supercont1.86	24	45	5'UTR
aae-miR-2944b-3p	XM_001657666.1	AAEL000993	dally	supercont1.20	115	136	CDS
aae-miR-2944b-3p	XM_001658252.1	AAEL001198	sodium/solute symporter	supercont1.25	2311	2330	3'UTR
aae-miR-2944b-3p	XM_001658624.1	AAEL007836	hypothetical protein	supercont1.285	296	317	5'UTR
aae-miR-2944b-3p	XM_001658982.1	AAEL008216	aconitase	supercont1.306	2528	2552	CDS
aae-miR-2944b-3p	XM_001659457.1	AAEL008796	hypothetical protein	supercont1.349	395	415	CDS
aae-miR-2944b-3p	XM_001659536.1	AAEL008905	host cell factor C1	supercont1.355	3518	3540	CDS
aae-miR-2944b-3p	XM_001660943.1	AAEL010679	monocyte to macrophage differentiation protein	supercont1.495	679	699	CDS
aae-miR-2944b-3p	XM_001661015.1	AAEL010738	sodium bicarbonate cotransporter	supercont1.504	2469	2490	CDS
aae-miR-2944b-3p	XM_001661016.1	AAEL010738	sodium bicarbonate cotransporter	supercont1.504	2469	2490	CDS
aae-miR-2944b-3p	XM_001661566.1	AAEL011367	conserved hypothetical protein	supercont1.572	8	30	5'UTR
aae-miR-2944b-3p	XM_001661930.1	AAEL011844	GPCR Serotonin Family	supercont1.621	356	378	CDS
aae-miR-2944b-3p	XM_001662078.1	AAEL002688	glucosyl/glucuronosyl transferases	supercont1.64	148	171	5'UTR
aae-miR-2944b-3p	XM_001662143.1	AAEL002712	hypothetical protein	supercont1.65	2406	2428	CDS
aae-miR-2944b-3p	XM_001662270.1	AAEL012219	ubiquitin specific protease	supercont1.667	1066	1086	CDS
aae-miR-2944b-3p	XM_001662407.1	AAEL002802	WD-repeat protein	supercont1.68	1311	1330	CDS
aae-miR-2944b-3p	XM_001663888.1	AAEL003572	RNAse h (70)	supercont1.91	1812	1830	5'UTR
aae-miR-2944b-3p	XM_001663918.1	AAEL013763	arrowhead	supercont1.914	412	433	CDS
aae-miR-2944b-3p	XM_011494814.1	AAEL000641	protein disulfide isomerase	supercont1.13	2589	2613	3'UTR
aae-miR-2944b-3p	XM_011494910.1	AAEL017503	hypothetical protein	supercont1.1052	819	840	CDS
aae-miR-2944b-3p	XM_011495143.1	AAEL017138	odorant receptor	supercont1.325	18	39	CDS
aae-miR-2944b-3p	XM_011495314.1	AAEL017215	cytochrome P450	supercont1.6	1341	1363	CDS
aae-miR-2944b-5p	XM_001648423.1	AAEL004090	conserved hypothetical protein	supercont1.107	386	409	5'UTR
aae-miR-2944b-5p	XM_001648581.1	AAEL014377	conserved hypothetical protein	supercont1.1094	2833	2854	CDS
aae-miR-2944b-5p	XM_001648623.1	AAEL000565	hypothetical protein	supercont1.11	100	122	CDS
aae-miR-2944b-5p	XM_001649259.1	AAEL014679	conserved hypothetical protein	supercont1.1219	451	472	CDS
aae-miR-2944b-5p	XM_001649402.1	AAEL004595	conserved hypothetical protein	supercont1.124	2012	2033	CDS
aae-miR-2944b-5p	XM_001649954.1	AAEL004911	DEAD box ATP-dependent RNA helicase	supercont1.134	2303	2328	CDS
aae-miR-2944b-5p	XM_001650090.1	AAEL004969	conserved hypothetical protein	supercont1.137	4211	4233	CDS
aae-miR-2944b-5p	XM_001650139.1	AAEL014996	mitochondrial ribosomal protein, L53, putative	supercont1.1387	134	157	CDS
aae-miR-2944b-5p	XM_001650545.1	AAEL005280	hypothetical protein	supercont1.148	1	20	3'UTR
aae-miR-2944b-5p	XM_001650546.1	AAEL005256	hypothetical protein	supercont1.148	423	444	CDS
aae-miR-2944b-5p	XM_001650547.1	AAEL005256	hypothetical protein	supercont1.148	887	908	CDS
aae-miR-2944b-5p	XM_001650792.1	AAEL005416	oxidase/peroxidase	supercont1.155	936	958	5'UTR
aae-miR-2944b-5p	XM_001651243.1	AAEL000839	O-fucosyltransferase, putative	supercont1.17	48	70	CDS
aae-miR-2944b-5p	XM_001651307.1	AAEL005726	breakpoint cluster region protein (bcr)	supercont1.171	1016	1038	CDS
aae-miR-2944b-5p	XM_001652186.1	AAEL006809	voltage-gated ion channel	supercont1.221	5025	5047	CDS
aae-miR-2944b-5p	XM_001652235.1	AAEL006855	UDP-galactose transporter	supercont1.224	249	273	CDS
aae-miR-2944b-5p	XM_001652236.1	AAEL006855	UDP-galactose transporter	supercont1.224	290	314	CDS
aae-miR-2944b-5p	XM_001652480.1	AAEL007041	low-density lipoprotein receptor (ldl)	supercont1.233	7930	7954	CDS
aae-miR-2944b-5p	XM_001653147.1	AAEL008351	POSSIBLE INTEGRAL MEMBRANE EFFLUX PROTEIN EFPA, putative	supercont1.319	178	201	CDS
aae-miR-2944b-5p	XM_001653148.1	AAEL008351	POSSIBLE INTEGRAL MEMBRANE EFFLUX PROTEIN EFPA, putative	supercont1.319	178	201	CDS
aae-miR-2944b-5p	XM_001653170.1	AAEL008371	neurofibromin	supercont1.320	5725	5746	CDS
aae-miR-2944b-5p	XM_001653498.1	AAEL001591	zinc finger protein	supercont1.36	576	600	CDS
aae-miR-2944b-5p	XM_001654567.1	AAEL010502	transcriptional regulator ATRX (X-linked helicase II)	supercont1.481	6676	6696	CDS
aae-miR-2944b-5p	XM_001655061.1	AAEL011116	14-3-3 protein sigma, gamma, zeta, beta/alpha	supercont1.542	50	73	5'UTR
aae-miR-2944b-5p	XM_001655740.1	AAEL011983	scaffold protein salvador (shar-pei)	supercont1.639	2142	2164	CDS
aae-miR-2944b-5p	XM_001656575.1	AAEL003265	conserved hypothetical protein	supercont1.82	1864	1885	CDS
aae-miR-2944b-5p	XM_001656988.1	AAEL003578	out at first protein	supercont1.92	288	311	CDS
aae-miR-2944b-5p	XM_001657279.1	AAEL014034	zinc finger protein	supercont1.991	349	374	5'UTR
aae-miR-2944b-5p	XM_001657936.1	AAEL001080	RNA 3' terminal phosphate cyclase	supercont1.22	321	342	CDS
aae-miR-2944b-5p	XM_001658684.2	AAEL007940	gustatory receptor Gr77	supercont1.290	613	637	CDS
aae-miR-2944b-5p	XM_001658737.2	AAEL007995	conserved hypothetical protein	supercont1.293	1942	1964	CDS
aae-miR-2944b-5p	XM_001658856.1	AAEL000193	histone-lysine n-methyltransferase	supercont1.3	1028	1049	CDS
aae-miR-2944b-5p	XM_001659966.1	AAEL009417	hypothetical protein	supercont1.394	81	103	CDS
aae-miR-2944b-5p	XM_001660230.1	AAEL009595	hypothetical protein	supercont1.411	3038	3059	CDS
aae-miR-2944b-5p	XM_001660284.1	AAEL009765	choline/ethanolamine kinase	supercont1.427	1658	1678	5'UTR
aae-miR-2944b-5p	XM_001660573.1	AAEL010081	conserved hypothetical protein	supercont1.452	1599	1623	CDS
aae-miR-2944b-5p	XM_001660760.1	AAEL002019	conserved hypothetical protein	supercont1.47	224	247	CDS
aae-miR-2944b-5p	XM_001660940.1	AAEL010676	regulator of g protein signaling	supercont1.495	1237	1258	CDS
aae-miR-2944b-5p	XM_001661011.2	AAEL010732	ATP-dependent RNA helicase	supercont1.504	1052	1074	CDS
aae-miR-2944b-5p	XM_001661077.1	AAEL010871	hypothetical protein	supercont1.514	2066	2087	CDS
aae-miR-2944b-5p	XM_001661414.1	AAEL011164	cadherin	supercont1.545	1067	1087	CDS
aae-miR-2944b-5p	XM_001661881.1	AAEL011817	nonsense-mediated mRNA decay protein 1 (rent1)	supercont1.616	2819	2841	CDS
aae-miR-2944b-5p	XM_001662029.1	AAEL011916	serine-type enodpeptidase,	supercont1.631	58	79	CDS
aae-miR-2944b-5p	XM_001662212.1	AAEL012123	conserved hypothetical protein	supercont1.657	537	559	CDS
aae-miR-2944b-5p	XM_001662526.1	AAEL012440	sodium-bile acid cotransporter	supercont1.697	982	1003	CDS
aae-miR-2944b-5p	XM_001663023.1	AAEL003077	conserved hypothetical protein	supercont1.76	298	321	CDS
aae-miR-2944b-5p	XM_001663333.1	AAEL013194	conserved hypothetical protein	supercont1.804	83	106	CDS
aae-miR-2944b-5p	XM_001663690.1	AAEL013561	conserved hypothetical protein	supercont1.869	848	871	CDS
aae-miR-2944b-5p	XM_001664008.1	AAEL003733	hypothetical protein	supercont1.95	1183	1205	CDS
aae-miR-2944b-5p	XM_001664153.1	AAEL013962	mutagen-sensitive, putative	supercont1.972	2072	2093	CDS
aae-miR-2944b-5p	XM_001664259.1	AAEL014068	conserved hypothetical protein	supercont1.999	554	576	CDS
aae-miR-2944b-5p	XM_011495284.1	AAEL011116	14-3-3 protein sigma, gamma, zeta, beta/alpha	supercont1.542	50	73	5'UTR
aae-miR-2946	XM_001647559.1	AAEL015603	ceramide kinase	supercont1.3662	561	584	CDS
aae-miR-2946	XM_001648371.1	AAEL014312	cubulin	supercont1.1067	1170	1192	CDS
aae-miR-2946	XM_001648625.1	AAEL000564	myotubularin	supercont1.11	1273	1295	CDS
aae-miR-2946	XM_001648626.1	AAEL000564	myotubularin	supercont1.11	1273	1295	CDS
aae-miR-2946	XM_001648986.1	AAEL004394	nuclear pore complex protein nup98	supercont1.117	3314	3336	CDS
aae-miR-2946	XM_001649357.1	AAEL004542	ceramide kinase	supercont1.123	927	950	CDS
aae-miR-2946	XM_001650468.1	AAEL015076	uncharacerized	supercont1.1457	139	160	CDS
aae-miR-2946	XM_001650723.1	AAEL005357	hypothetical protein	supercont1.152	1020	1040	CDS
aae-miR-2946	XM_001651756.1	AAEL006113	cystinosin	supercont1.190	490	511	CDS
aae-miR-2946	XM_001651757.1	AAEL006113	cystinosin	supercont1.190	490	511	CDS
aae-miR-2946	XM_001653946.1	AAEL009714	conserved hypothetical protein	supercont1.420	273	293	CDS
aae-miR-2946	XM_001655009.1	AAEL010965	cubulin	supercont1.527	2079	2101	CDS
aae-miR-2946	XM_001656122.1	AAEL002944	conserved hypothetical protein	supercont1.72	1472	1490	CDS
aae-miR-2946	XM_001658433.1	AAEL007586	nuclear pore complex protein nup98	supercont1.265	3632	3654	CDS
aae-miR-2946	XM_001659728.1	AAEL009147	conserved hypothetical protein	supercont1.372	941	960	CDS
aae-miR-2946	XM_001660004.1	AAEL009438	regulator of telomere elongation helicase 1 rtel1	supercont1.396	56	76	CDS
aae-miR-2946	XM_001662575.1	AAEL012502	conserved hypothetical protein	supercont1.703	564	586	CDS
aae-miR-2946	XM_001662721.1	AAEL012644	conserved hypothetical protein	supercont1.721	326	347	CDS
aae-miR-2946	XM_001663180.1	AAEL003118	conserved hypothetical protein	supercont1.78	217	238	CDS
aae-miR-2946	XM_001663181.1	AAEL003118	conserved hypothetical protein	supercont1.78	383	404	CDS
aae-miR-2946	XM_011494761.1	AAEL009458	syntaxin 4,	supercont1.398	4	24	5'UTR
aae-miR-2946	XM_011494768.1	AAEL016962	hypothetical protein	supercont1.44	248	269	5'UTR
aae-miR-2946	XM_011495178.1	AAEL017363	hypothetical protein	supercont1.38	4992	5012	CDS
aae-miR-980-3p	XM_001647588.1	AAEL015571	conserved hypothetical protein	supercont1.3400	228	246	CDS
aae-miR-980-3p	XM_001647830.2	AAEL000060	gustatory receptor Gr7	supercont1.1	1178	1197	CDS
aae-miR-980-3p	XM_001647878.1	AAEL000010	ribosomal protein L36, putative	supercont1.1	86	103	CDS
aae-miR-980-3p	XM_001647879.1	AAEL000010	ribosomal protein L36, putative	supercont1.1	297	314	CDS
aae-miR-980-3p	XM_001647976.1	AAEL014094	solute carrier family 35 member C2, putative	supercont1.1004	95	113	CDS
aae-miR-980-3p	XM_001647984.1	AAEL014101	pyrroline-5-carboxylate reductase	supercont1.1006	361	378	CDS
aae-miR-980-3p	XM_001648001.1	AAEL003941	conserved hypothetical protein	supercont1.101	2305	2327	CDS
aae-miR-980-3p	XM_001648008.1	AAEL003935	conserved hypothetical protein	supercont1.101	1567	1585	CDS
aae-miR-980-3p	XM_001648009.2	AAEL003933	Double Oxidase: Two Peroxidase domains.	supercont1.101	4072	4089	CDS
aae-miR-980-3p	XM_001648040.1	AAEL014137	Clip-Domain Serine Protease family B.	supercont1.1016	563	580	CDS
aae-miR-980-3p	XM_001648055.1	AAEL003978	hypothetical protein	supercont1.102	1531	1549	CDS
aae-miR-980-3p	XM_001648136.1	AAEL014192	conserved hypothetical protein	supercont1.1031	444	461	CDS
aae-miR-980-3p	XM_001648158.1	AAEL014216	conserved hypothetical protein	supercont1.1039	183	200	5'UTR
aae-miR-980-3p	XM_001648162.1	AAEL003989	GTP-binding protein alpha subunit, gna	supercont1.104	85	102	CDS
aae-miR-980-3p	XM_001648368.1	AAEL014313	dynein heavy chain	supercont1.1067	800	817	CDS
aae-miR-980-3p	XM_001648399.1	AAEL004117	ATP-dependent RNA helicase	supercont1.107	682	699	CDS
aae-miR-980-3p	XM_001648519.1	AAEL004152	ubiquitin-conjugating enzyme E2-25kD	supercont1.109	631	649	CDS
aae-miR-980-3p	XM_001648564.1	AAEL014365	chromaffin granule amine transporter, putative	supercont1.1090	1569	1590	CDS
aae-miR-980-3p	XM_001648565.1	AAEL014365	chromaffin granule amine transporter, putative	supercont1.1090	1581	1602	CDS
aae-miR-980-3p	XM_001648585.1	AAEL014388	conserved hypothetical protein	supercont1.1095	230	246	CDS
aae-miR-980-3p	XM_001648648.1	AAEL004214	hypothetical protein	supercont1.110	536	553	CDS
aae-miR-980-3p	XM_001648761.1	AAEL014452	acyl-coa dehydrogenase	supercont1.1120	999	1016	CDS
aae-miR-980-3p	XM_001648782.1	AAEL004294	dihydrolipoamide acetyltransferase component of pyruvate dehydrogenase	supercont1.113	808	829	CDS
aae-miR-980-3p	XM_001648805.1	AAEL004289	stromal antigen	supercont1.113	1693	1711	CDS
aae-miR-980-3p	XM_001648810.1	AAEL014487	conserved hypothetical protein	supercont1.1131	1686	1705	CDS
aae-miR-980-3p	XM_001648934.1	AAEL004352	conserved hypothetical protein	supercont1.116	1155	1172	CDS
aae-miR-980-3p	XM_001648954.1	AAEL004379	phosphatidylinositol 4-kinase type-ii	supercont1.116	11	28	5'UTR
aae-miR-980-3p	XM_001649051.1	AAEL014619	cytochrome P450	supercont1.1188	101	118	CDS
aae-miR-980-3p	XM_001649206.1	AAEL014649	hypothetical protein	supercont1.1201	320	337	5'UTR
aae-miR-980-3p	XM_001649315.1	AAEL014703	hypothetical protein	supercont1.1226	1006	1024	CDS
aae-miR-980-3p	XM_001649606.1	AAEL004720	dedicator of cytokinesis protein 9	supercont1.128	2706	2722	CDS
aae-miR-980-3p	XM_001649707.1	AAEL014851	mediator complex subunit rgr-1	supercont1.1294	210	227	CDS
aae-miR-980-3p	XM_001649769.1	AAEL004796	hypothetical protein	supercont1.130	912	929	3'UTR
aae-miR-980-3p	XM_001649925.1	AAEL014901	conserved hypothetical protein	supercont1.1330	770	787	CDS
aae-miR-980-3p	XM_001649980.1	AAEL014936	sarcosine dehydrogenase	supercont1.1348	2373	2390	CDS
aae-miR-980-3p	XM_001650042.1	AAEL004967	myo inositol monophosphatase	supercont1.136	710	728	CDS
aae-miR-980-3p	XM_001650166.1	AAEL005044	hypothetical protein	supercont1.139	4857	4874	CDS
aae-miR-980-3p	XM_001650193.1	AAEL000700	cadherin	supercont1.14	6504	6521	CDS
aae-miR-980-3p	XM_001650201.1	AAEL000719	pak-interacting exchange factor, beta-pix/cool-1	supercont1.14	1318	1336	CDS
aae-miR-980-3p	XM_001650295.1	AAEL005092	n-myristoyl transferase	supercont1.141	166	184	5'UTR
aae-miR-980-3p	XM_001650373.1	AAEL005131	protein kinase c-binding protein nell1	supercont1.143	1211	1228	CDS
aae-miR-980-3p	XM_001650516.1	AAEL005250	t-cell leukemia homeobox protein	supercont1.147	764	781	CDS
aae-miR-980-3p	XM_001650527.1	AAEL015090	heat shock protein	supercont1.1470	1164	1182	3'UTR
aae-miR-980-3p	XM_001650551.1	AAEL005272	DNA-binding protein smubp-2	supercont1.148	1489	1506	5'UTR
aae-miR-980-3p	XM_001650571.1	AAEL005278	sodium- and chloride-dependent neurotransmitter transporter	supercont1.148	1509	1526	CDS
aae-miR-980-3p	XM_001650691.1	AAEL005325	dopachrome-conversion enzyme (DCE) isoenzyme, putative	supercont1.151	273	290	CDS
aae-miR-980-3p	XM_001650748.1	AAEL015152	conserved hypothetical protein	supercont1.1529	86	106	CDS
aae-miR-980-3p	XM_001650783.1	AAEL005380	mixed-lineage leukemia protein, mll	supercont1.154	918	937	CDS
aae-miR-980-3p	XM_001650885.1	AAEL005465	conserved hypothetical protein	supercont1.158	543	561	CDS
aae-miR-980-3p	XM_001650957.1	AAEL000794	Protein KIAA0664 homolog	supercont1.16	4134	4153	CDS
aae-miR-980-3p	XM_001650976.1	AAEL005499	ATP-binding cassette transporter	supercont1.160	3939	3957	CDS
aae-miR-980-3p	XM_001650999.1	AAEL005520	carbonic anhydrase	supercont1.161	777	792	CDS
aae-miR-980-3p	XM_001651016.1	AAEL005553	conserved hypothetical protein	supercont1.162	465	483	CDS
aae-miR-980-3p	XM_001651104.1	AAEL005615	conserved hypothetical protein	supercont1.164	879	895	CDS
aae-miR-980-3p	XM_001651150.1	AAEL015263	RNA and export factor binding protein	supercont1.1678	953	970	3'UTR
aae-miR-980-3p	XM_001651217.1	AAEL000815	conserved hypothetical protein	supercont1.17	1830	1848	CDS
aae-miR-980-3p	XM_001651241.1	AAEL000798	sterol regulatory element binding protein cleavage-activating protein (srebp cleavage-activating protein) (scap)	supercont1.17	2198	2215	CDS
aae-miR-980-3p	XM_001651275.1	AAEL005686	conserved hypothetical protein	supercont1.170	840	858	CDS
aae-miR-980-3p	XM_001651415.1	AAEL005802	structural maintenance of chromosomes smc1	supercont1.175	2817	2835	CDS
aae-miR-980-3p	XM_001651546.1	AAEL005908	rolling pebbles	supercont1.179	3922	3940	CDS
aae-miR-980-3p	XM_001651573.1	AAEL000859	hypothetical protein	supercont1.18	439	458	5'UTR
aae-miR-980-3p	XM_001651675.1	AAEL005947	G-rich sequence factor-1, putative	supercont1.181	79	97	5'UTR
aae-miR-980-3p	XM_001651676.1	AAEL005947	G-rich sequence factor-1, putative	supercont1.181	79	97	5'UTR
aae-miR-980-3p	XM_001651679.1	AAEL005943	ser/thr kinase stk11 (lkb1)	supercont1.181	211	230	5'UTR
aae-miR-980-3p	XM_001651776.1	AAEL006187	translational activator gcn1	supercont1.193	5646	5663	CDS
aae-miR-980-3p	XM_001651829.1	AAEL006307	acetyl-coa carboxylase	supercont1.200	3268	3286	CDS
aae-miR-980-3p	XM_001651844.1	AAEL006315	26S proteasome regulatory subunit rpn1	supercont1.200	2187	2204	CDS
aae-miR-980-3p	XM_001651954.1	AAEL006514	sodium-dependent phosphate transporter	supercont1.209	1595	1612	3'UTR
aae-miR-980-3p	XM_001651967.1	AAEL006532	histone transcription regulator	supercont1.209	2014	2031	CDS
aae-miR-980-3p	XM_001651977.1	AAEL006519	conserved hypothetical protein	supercont1.209	697	714	CDS
aae-miR-980-3p	XM_001652099.1	AAEL006658	conserved hypothetical protein	supercont1.215	2163	2182	CDS
aae-miR-980-3p	XM_001652118.1	AAEL006721	2-oxoglutarate dehydrogenase	supercont1.219	343	362	CDS
aae-miR-980-3p	XM_001652119.1	AAEL006721	2-oxoglutarate dehydrogenase	supercont1.219	343	362	CDS
aae-miR-980-3p	XM_001652125.1	AAEL006750	hypothetical protein	supercont1.219	1336	1354	CDS
aae-miR-980-3p	XM_001652130.1	AAEL006751	hypothetical protein	supercont1.219	1653	1670	3'UTR
aae-miR-980-3p	XM_001652175.2	AAEL006802	cytochrome P450	supercont1.221	101	118	CDS
aae-miR-980-3p	XM_001652253.1	AAEL006887	mRNA turnover protein 4 mrt4	supercont1.225	89	108	5'UTR
aae-miR-980-3p	XM_001652690.1	AAEL007402	Mediator of RNA polymerase II transcription subunit 1 (Mediator complex subunit 1)	supercont1.253	424	441	CDS
aae-miR-980-3p	XM_001652774.1	AAEL007702	chaperonin	supercont1.275	1395	1413	CDS
aae-miR-980-3p	XM_001652823.1	AAEL001257	sugar transporter	supercont1.28	1024	1041	CDS
aae-miR-980-3p	XM_001652999.1	AAEL001350	hypothetical protein	supercont1.30	1419	1437	CDS
aae-miR-980-3p	XM_001653044.1	AAEL008079	trypsin-alpha, putative	supercont1.300	233	250	CDS
aae-miR-980-3p	XM_001653077.1	AAEL008117	ion channel nompc	supercont1.301	2913	2932	CDS
aae-miR-980-3p	XM_001653079.1	AAEL008256	cyclin A3, putative	supercont1.309	570	588	CDS
aae-miR-980-3p	XM_001653282.1	AAEL008610	myosin vii	supercont1.334	2460	2478	CDS
aae-miR-980-3p	XM_001653300.1	AAEL008617	hypothetical protein	supercont1.335	69	86	CDS
aae-miR-980-3p	XM_001653429.1	AAEL008858	deoxyribonuclease I, putative	supercont1.353	372	388	CDS
aae-miR-980-3p	XM_001653440.1	AAEL008870	hypothetical protein	supercont1.353	466	484	CDS
aae-miR-980-3p	XM_001653448.1	AAEL008859	adenylate cyclase	supercont1.353	2706	2724	CDS
aae-miR-980-3p	XM_001653565.1	AAEL008956	conserved hypothetical protein	supercont1.360	1452	1473	CDS
aae-miR-980-3p	XM_001653650.1	AAEL009160	skp1	supercont1.373	118	137	5'UTR
aae-miR-980-3p	XM_001653651.1	AAEL009160	skp1	supercont1.373	118	137	5'UTR
aae-miR-980-3p	XM_001653743.1	AAEL009340	biotin protein ligase	supercont1.390	775	794	CDS
aae-miR-980-3p	XM_001653779.1	AAEL001731	Dual specificity tyrosine-phosphorylation-regulated kinase	supercont1.40	210	227	CDS
aae-miR-980-3p	XM_001653851.2	AAEL009645	hypothetical protein	supercont1.415	1762	1779	CDS
aae-miR-980-3p	XM_001653852.1	AAEL009645	hypothetical protein	supercont1.415	1637	1654	CDS
aae-miR-980-3p	XM_001653888.1	AAEL009686	red protein (ik factor) (cytokine ik)	supercont1.418	1351	1369	CDS
aae-miR-980-3p	XM_001654052.1	AAEL009899	conserved hypothetical protein	supercont1.437	638	657	CDS
aae-miR-980-3p	XM_001654278.1	AAEL001935	CTL-like protein 1	supercont1.46	570	586	CDS
aae-miR-980-3p	XM_001654285.1	AAEL001921	hypothetical protein	supercont1.46	2578	2594	CDS
aae-miR-980-3p	XM_001654308.1	AAEL010205	conserved hypothetical protein	supercont1.461	581	598	CDS
aae-miR-980-3p	XM_001654309.1	AAEL010205	conserved hypothetical protein	supercont1.461	484	501	CDS
aae-miR-980-3p	XM_001654310.1	AAEL010205	conserved hypothetical protein	supercont1.461	581	598	CDS
aae-miR-980-3p	XM_001654311.1	AAEL010205	conserved hypothetical protein	supercont1.461	352	369	CDS
aae-miR-980-3p	XM_001654312.1	AAEL010205	conserved hypothetical protein	supercont1.461	408	425	CDS
aae-miR-980-3p	XM_001654313.1	AAEL010205	conserved hypothetical protein	supercont1.461	398	415	CDS
aae-miR-980-3p	XM_001654369.1	AAEL010318	polyadenylate-binding protein	supercont1.470	1910	1928	CDS
aae-miR-980-3p	XM_001654370.1	AAEL010318	polyadenylate-binding protein	supercont1.470	1944	1962	CDS
aae-miR-980-3p	XM_001654391.1	AAEL010307	conserved hypothetical protein	supercont1.470	141	159	CDS
aae-miR-980-3p	XM_001654465.1	AAEL010374	tyrosine-protein kinase transmembrane receptor	supercont1.474	1770	1787	5'UTR
aae-miR-980-3p	XM_001654546.1	AAEL002049	circadian protein clock/arnt/bmal/pas	supercont1.48	1075	1096	5'UTR
aae-miR-980-3p	XM_001654547.1	AAEL002049	circadian protein clock/arnt/bmal/pas	supercont1.48	1075	1096	5'UTR
aae-miR-980-3p	XM_001654567.1	AAEL010502	transcriptional regulator ATRX (X-linked helicase II)	supercont1.481	7511	7527	CDS
aae-miR-980-3p	XM_001654732.1	AAEL000272	conserved hypothetical protein	supercont1.5	750	768	CDS
aae-miR-980-3p	XM_001654853.1	AAEL010790	hypothetical protein	supercont1.508	759	777	CDS
aae-miR-980-3p	XM_001654928.2	AAEL002230	chromodomain helicase DNA binding protein	supercont1.51	9933	9952	CDS
aae-miR-980-3p	XM_001654979.1	AAEL010886	carbonic anhydrase II, putative	supercont1.516	34	51	5'UTR
aae-miR-980-3p	XM_001655008.1	AAEL010967	tetraspanin, putative	supercont1.527	336	353	CDS
aae-miR-980-3p	XM_001655155.1	AAEL002428	conserved hypothetical protein	supercont1.56	423	440	5'UTR
aae-miR-980-3p	XM_001655156.1	AAEL002427	transcription factor IIIB 90 kDa subunit (TFIIIB90)	supercont1.56	870	887	CDS
aae-miR-980-3p	XM_001655157.1	AAEL002427	transcription factor IIIB 90 kDa subunit (TFIIIB90)	supercont1.56	870	887	CDS
aae-miR-980-3p	XM_001655464.1	AAEL000378	integrin-linked protein kinase 2 (ilk-2)	supercont1.6	1908	1926	3'UTR
aae-miR-980-3p	XM_001655523.1	AAEL000336	conserved hypothetical protein	supercont1.6	489	507	CDS
aae-miR-980-3p	XM_001655530.1	AAEL002546	conserved hypothetical protein	supercont1.60	878	896	CDS
aae-miR-980-3p	XM_001655540.1	AAEL002565	titin	supercont1.60	15426	15446	CDS
aae-miR-980-3p	XM_001655565.1	AAEL002539	fimbrin/plastin	supercont1.60	1467	1484	CDS
aae-miR-980-3p	XM_001655741.1	AAEL011979	calmodulin	supercont1.639	395	417	CDS
aae-miR-980-3p	XM_001655892.1	AAEL002769	homeobox protein prospero/prox-1	supercont1.67	2360	2380	CDS
aae-miR-980-3p	XM_001655915.2	AAEL002765	Sevenup nuclear receptor	supercont1.67	376	394	CDS
aae-miR-980-3p	XM_001655960.1	AAEL002820	conserved hypothetical protein	supercont1.69	1850	1867	CDS
aae-miR-980-3p	XM_001656032.1	AAEL002862	tensin	supercont1.70	529	546	CDS
aae-miR-980-3p	XM_001656064.1	AAEL012514	translation initiation factor 2b, delta subunit	supercont1.704	1557	1575	CDS
aae-miR-980-3p	XM_001656177.1	AAEL002978	leucyl aminopeptidase, putative	supercont1.73	988	1006	CDS
aae-miR-980-3p	XM_001656198.1	AAEL012744	conserved hypothetical protein	supercont1.733	3084	3101	CDS
aae-miR-980-3p	XM_001656217.1	AAEL012808	glucose dehydrogenase	supercont1.743	537	556	CDS
aae-miR-980-3p	XM_001656251.1	AAEL012884	conserved hypothetical protein	supercont1.753	522	541	CDS
aae-miR-980-3p	XM_001656294.1	AAEL003137	conserved hypothetical protein	supercont1.79	1071	1090	CDS
aae-miR-980-3p	XM_001656428.1	AAEL003152	werner syndrome helicase	supercont1.80	1743	1763	CDS
aae-miR-980-3p	XM_001656559.1	AAEL003261	hypothetical protein	supercont1.82	647	664	CDS
aae-miR-980-3p	XM_001656561.2	AAEL003263	hypothetical protein	supercont1.82	30	47	CDS
aae-miR-980-3p	XM_001656696.1	AAEL003377	signal recognition particle	supercont1.85	1926	1944	CDS
aae-miR-980-3p	XM_001656729.1	AAEL003440	conserved hypothetical protein	supercont1.86	1104	1122	CDS
aae-miR-980-3p	XM_001656818.1	AAEL013568	conserved hypothetical protein	supercont1.871	39	55	5'UTR
aae-miR-980-3p	XM_001656846.1	AAEL013629	trypsin-alpha, putative	supercont1.887	233	250	CDS
aae-miR-980-3p	XM_001656912.1	AAEL000512	dynein heavy chain	supercont1.9	11007	11024	CDS
aae-miR-980-3p	XM_001656979.1	AAEL003608	inositol 1,4,5-trisphosphate receptor	supercont1.92	1694	1711	CDS
aae-miR-980-3p	XM_001657009.1	AAEL003609	neurobeachin	supercont1.92	2381	2399	CDS
aae-miR-980-3p	XM_001657082.1	AAEL003681	hypothetical protein	supercont1.94	112	130	CDS
aae-miR-980-3p	XM_001657191.1	AAEL013979	conserved hypothetical protein	supercont1.976	496	511	5'UTR
aae-miR-980-3p	XM_001657192.1	AAEL013979	conserved hypothetical protein	supercont1.976	496	511	5'UTR
aae-miR-980-3p	XM_001657193.1	AAEL013979	conserved hypothetical protein	supercont1.976	586	601	5'UTR
aae-miR-980-3p	XM_001657194.1	AAEL013979	conserved hypothetical protein	supercont1.976	586	601	5'UTR
aae-miR-980-3p	XM_001657247.1	AAEL003824	conserved hypothetical protein	supercont1.98	183	203	5'UTR
aae-miR-980-3p	XM_001657255.2	AAEL003844	galectin	supercont1.98	1096	1114	CDS
aae-miR-980-3p	XM_001657270.1	AAEL003837	ryanodine receptor 3, brain	supercont1.98	9709	9727	CDS
aae-miR-980-3p	XM_001657334.1	AAEL006026	leucine rich protein, putative	supercont1.186	95	113	5'UTR
aae-miR-980-3p	XM_001657482.1	AAEL006124	conserved hypothetical protein	supercont1.191	1297	1314	CDS
aae-miR-980-3p	XM_001657516.1	AAEL006199	neurexin	supercont1.194	1830	1848	CDS
aae-miR-980-3p	XM_001657583.1	AAEL006299	methyltransferase, putative	supercont1.199	427	445	CDS
aae-miR-980-3p	XM_001657756.1	AAEL006405	hypothetical protein	supercont1.204	346	362	CDS
aae-miR-980-3p	XM_001657774.1	AAEL006438	dolichyl glycosyltransferase	supercont1.205	716	733	CDS
aae-miR-980-3p	XM_001658055.1	AAEL007078	Eukaryotic translation initiation factor 3 subunit A (eIF3a)(Eukaryotic translation initiation factor 3 subunit 10)	supercont1.234	2682	2699	CDS
aae-miR-980-3p	XM_001658057.1	AAEL007080	glycerol-3-phosphate acyltransferase	supercont1.234	2308	2327	CDS
aae-miR-980-3p	XM_001658146.1	AAEL001167	synaptotagmin	supercont1.24	376	393	CDS
aae-miR-980-3p	XM_001658213.1	AAEL007235	mitochondrial uncoupling protein	supercont1.244	658	676	CDS
aae-miR-980-3p	XM_001658266.1	AAEL001220	Myosin-VIIa (Protein crinkled)	supercont1.25	5946	5963	CDS
aae-miR-980-3p	XM_001658426.2	AAEL007593	Clip-Domain Serine Protease family C.	supercont1.265	492	509	CDS
aae-miR-980-3p	XM_001658544.1	AAEL007686	conserved hypothetical protein	supercont1.274	1636	1655	CDS
aae-miR-980-3p	XM_001658565.2	AAEL007746	conserved hypothetical protein	supercont1.278	474	492	CDS
aae-miR-980-3p	XM_001658566.1	AAEL007745	hypothetical protein	supercont1.278	210	228	CDS
aae-miR-980-3p	XM_001658641.1	AAEL007845	rab5	supercont1.286	281	298	CDS
aae-miR-980-3p	XM_001658671.2	AAEL007918	dynein heavy chain	supercont1.289	800	817	CDS
aae-miR-980-3p	XM_001658843.1	AAEL000217	serine/threonine protein kinase	supercont1.3	228	246	5'UTR
aae-miR-980-3p	XM_001658937.1	AAEL008167	aspartate ammonia lyase	supercont1.304	396	414	CDS
aae-miR-980-3p	XM_001658938.1	AAEL008167	aspartate ammonia lyase	supercont1.304	557	575	CDS
aae-miR-980-3p	XM_001658984.1	AAEL008210	hypothetical protein	supercont1.306	831	848	CDS
aae-miR-980-3p	XM_001659076.1	AAEL008306	mitogen activated protein kinase kinase kinase 5, mapkkk5, mekk5	supercont1.313	2562	2584	CDS
aae-miR-980-3p	XM_001659233.1	AAEL008497	conserved hypothetical protein	supercont1.329	645	661	CDS
aae-miR-980-3p	XM_001659460.1	AAEL008785	hypothetical protein	supercont1.349	709	727	3'UTR
aae-miR-980-3p	XM_001659612.1	AAEL009022	adenylate cyclase type	supercont1.362	2700	2718	CDS
aae-miR-980-3p	XM_001659646.1	AAEL009075	conserved hypothetical protein	supercont1.368	127	146	CDS
aae-miR-980-3p	XM_001659831.1	AAEL009265	hypothetical protein	supercont1.385	3818	3835	CDS
aae-miR-980-3p	XM_001659931.1	AAEL009357	myosin v	supercont1.391	3852	3870	CDS
aae-miR-980-3p	XM_001659936.1	AAEL009364	cdc2l5	supercont1.392	337	357	5'UTR
aae-miR-980-3p	XM_001660211.1	AAEL001744	jnk interacting protein (jip)	supercont1.41	762	779	CDS
aae-miR-980-3p	XM_001660390.1	AAEL009831	pyrroline-5-carboxylate reductase	supercont1.431	661	678	CDS
aae-miR-980-3p	XM_001660531.1	AAEL010028	sarcosine dehydrogenase	supercont1.447	2373	2390	CDS
aae-miR-980-3p	XM_001660647.1	AAEL010226	daughterless	supercont1.464	693	709	CDS
aae-miR-980-3p	XM_001660648.1	AAEL010226	daughterless	supercont1.464	693	709	CDS
aae-miR-980-3p	XM_001660748.1	AAEL002006	conserved hypothetical protein	supercont1.47	1566	1583	CDS
aae-miR-980-3p	XM_001660838.1	AAEL010508	vacuolar protein sorting-associated protein (vps13)	supercont1.482	4599	4616	CDS
aae-miR-980-3p	XM_001660866.1	AAEL010555	sterol regulatory element-binding protein	supercont1.487	2319	2337	CDS
aae-miR-980-3p	XM_001660961.1	AAEL010670	lethal(2)essential for life protein, l2efl	supercont1.495	234	251	CDS
aae-miR-980-3p	XM_001660983.1	AAEL010708	hypothetical protein	supercont1.499	225	242	CDS
aae-miR-980-3p	XM_001661170.1	AAEL010977	ATP-dependent transporter	supercont1.529	1563	1580	CDS
aae-miR-980-3p	XM_001661208.1	AAEL002319	hypothetical protein	supercont1.53	4296	4313	CDS
aae-miR-980-3p	XM_001661212.1	AAEL002307	leucine-rich transmembrane protein	supercont1.53	108	125	5'UTR
aae-miR-980-3p	XM_001661236.1	AAEL011001	conserved hypothetical protein	supercont1.532	891	910	5'UTR
aae-miR-980-3p	XM_001661249.1	AAEL011025	vacuolar ATP synthase subunit ac39	supercont1.534	531	549	CDS
aae-miR-980-3p	XM_001661262.1	AAEL011023	hypothetical protein	supercont1.534	1105	1122	CDS
aae-miR-980-3p	XM_001661422.1	AAEL011180	conserved hypothetical protein	supercont1.548	309	326	CDS
aae-miR-980-3p	XM_001661521.1	AAEL011289	conserved hypothetical protein	supercont1.563	3288	3307	CDS
aae-miR-980-3p	XM_001661692.1	AAEL011573	conserved hypothetical protein	supercont1.590	2853	2871	CDS
aae-miR-980-3p	XM_001661770.1	AAEL011659	conserved hypothetical protein	supercont1.599	765	782	CDS
aae-miR-980-3p	XM_001661795.1	AAEL011676	AMP dependent coa ligase	supercont1.601	2011	2029	CDS
aae-miR-980-3p	XM_001661916.1	AAEL002639	ribosomal protein L36, putative	supercont1.62	83	100	CDS
aae-miR-980-3p	XM_001661930.1	AAEL011844	GPCR Serotonin Family	supercont1.621	714	731	CDS
aae-miR-980-3p	XM_001662083.1	AAEL002696	hypothetical protein	supercont1.64	293	308	CDS
aae-miR-980-3p	XM_001662157.1	AAEL002716	conserved hypothetical protein	supercont1.65	1059	1077	3'UTR
aae-miR-980-3p	XM_001662195.1	AAEL012088	conserved hypothetical protein	supercont1.654	925	943	CDS
aae-miR-980-3p	XM_001662227.1	AAEL012148	conserved hypothetical protein	supercont1.660	70	89	5'UTR
aae-miR-980-3p	XM_001662281.1	AAEL012226	conserved hypothetical protein	supercont1.668	1250	1268	CDS
aae-miR-980-3p	XM_001662516.1	AAEL012431	AMP dependent ligase	supercont1.696	1499	1517	CDS
aae-miR-980-3p	XM_001662688.1	AAEL012617	hypothetical protein	supercont1.717	643	660	CDS
aae-miR-980-3p	XM_001662793.1	AAEL012730	dbl	supercont1.732	1408	1426	CDS
aae-miR-980-3p	XM_001662833.1	AAEL012786	conserved hypothetical protein	supercont1.739	638	655	CDS
aae-miR-980-3p	XM_001663112.1	AAEL003104	tripartite motif protein trim2,3	supercont1.77	2856	2878	CDS
aae-miR-980-3p	XM_001663176.1	AAEL003111	tartan	supercont1.78	909	927	CDS
aae-miR-980-3p	XM_001663217.1	AAEL013046	glucose-methanol-choline (gmc) oxidoreductase	supercont1.784	537	556	CDS
aae-miR-980-3p	XM_001663322.2	AAEL013190	gustatory receptor Gr22	supercont1.804	344	361	CDS
aae-miR-980-3p	XM_001663438.1	AAEL013344	lethal(2)essential for life protein, l2efl	supercont1.826	202	219	CDS
aae-miR-980-3p	XM_001663442.1	AAEL013346	lethal(2)essential for life protein, l2efl	supercont1.826	257	274	CDS
aae-miR-980-3p	XM_001663507.1	AAEL013374	disconnected protein	supercont1.831	263	280	CDS
aae-miR-980-3p	XM_001663609.1	AAEL013468	solute carrier family 35 member C2, putative	supercont1.851	95	113	CDS
aae-miR-980-3p	XM_001663702.2	AAEL013554	cytochrome P450	supercont1.869	947	967	CDS
aae-miR-980-3p	XM_001663745.1	AAEL003493	GDI interacting protein, putative	supercont1.88	172	190	CDS
aae-miR-980-3p	XM_001663910.1	AAEL013750	conserved hypothetical protein	supercont1.910	2052	2070	CDS
aae-miR-980-3p	XM_001663938.1	AAEL013799	hypothetical protein	supercont1.924	718	736	5'UTR
aae-miR-980-3p	XM_001664060.1	AAEL013904	3-hydroxyisobutyrate dehydrogenase	supercont1.957	798	817	CDS
aae-miR-980-3p	XM_001664170.1	AAEL014001	yellow protein precursor, putative	supercont1.978	19	36	5'UTR
aae-miR-980-3p	XM_001664228.1	AAEL003901	hypothetical protein	supercont1.99	1685	1705	CDS
aae-miR-980-3p	XM_011494745.1	AAEL017280	hypothetical protein	supercont1.269	5004	5022	CDS
aae-miR-980-3p	XM_011494785.1	AAEL017451	hypothetical protein	supercont1.63	1523	1540	CDS
aae-miR-980-3p	XM_011494804.1	AAEL013979	conserved hypothetical protein	supercont1.976	476	491	5'UTR
aae-miR-980-3p	XM_011494892.1	AAEL017090	hypothetical protein	supercont1.9	46	64	CDS
aae-miR-980-3p	XM_011494982.1	AAEL005520	carbonic anhydrase	supercont1.161	1262	1277	3'UTR
aae-miR-980-3p	XM_011494993.1	AAEL017446	gustatory receptor Gr33a	supercont1.168	626	643	CDS
aae-miR-980-3p	XM_011495009.1	AAEL017233	hypothetical protein	supercont1.180	406	424	5'UTR
aae-miR-980-3p	XM_011495028.1	AAEL016982	hypothetical protein	supercont1.20	79	97	CDS
aae-miR-980-3p	XM_011495196.1	AAEL016980	hypothetical protein	supercont1.412	557	574	3'UTR
aae-miR-980-3p	XM_011495336.1	AAEL017200	hypothetical protein	supercont1.636	149	166	CDS
aae-miR-980-3p	XM_011495367.1	AAEL017336	hypothetical protein	supercont1.696	1163	1181	CDS
aae-miR-980-3p	XM_011495384.1	AAEL017420	hypothetical protein	supercont1.746	1953	1971	CDS
aae-miR-980-3p	XM_011495402.1	AAEL017075	hypothetical protein	supercont1.793	663	682	CDS
aae-miR-980-3p	XM_011495403.1	AAEL017075	hypothetical protein	supercont1.793	663	682	CDS
aae-miR-980-3p	XM_011495404.1	AAEL017075	hypothetical protein	supercont1.793	663	682	CDS
aae-miR-980-3p	XM_011495420.1	AAEL016969	hypothetical protein	supercont1.84	302	323	CDS
